# Supplementary material for: A revision of the Chinese Stephanidae (Hymenoptera, Stephanoidea)
Source: Zookeys. 2011 Jun 21;(110):1–108. doi: 10.3897/zookeys.110.918 (PMC3119843; doi:10.3897/zookeys.110.918)
Supplement: XML Treatment for Stephanidae [file zookeys.110.918-treatment1.xml]

<!DOCTYPE tp:taxon-treatment
  PUBLIC "-//TaxonX//DTD Taxonomic Treatment Publishing DTD v0 20100105//EN" "tax-treatment-NSO.dtd">
<tp:taxon-treatment xmlns:tp="http://www.plazi.org/taxpub"><tp:treatment-meta><mixed-citation publication-type="journal"><person-group><name><surname>Hong</surname><given-names>Chun-dan</given-names></name><name><surname>van Achterberg</surname><given-names>Cornelis</given-names></name><name><surname>Xu</surname><given-names>Zai-fu</given-names></name></person-group><article-title>
                	A revision of the Chinese Stephanidae (Hymenoptera, Stephanoidea)
                	</article-title><source>Zookeys</source><day>21</day><month>6</month><year>2011</year><volume>2011</volume><issue>110</issue><fpage>1</fpage><lpage>108</lpage><pub-id pub-id-type="doi">10.3897/zookeys.110.918</pub-id></mixed-citation></tp:treatment-meta><tp:nomenclature><label>Family</label><tp:taxon-name>
                        <tp:taxon-name-part taxon-name-part-type="family">Stephanidae</tp:taxon-name-part>
                    <object-id xmlns:xlink="http://www.w3.org/1999/xlink" xlink:type="simple">http://species-id.net/wiki/Stephanidae</object-id>
                    </tp:taxon-name><tp:taxon-authority>Leach</tp:taxon-authority><tp:taxon-status xmlns:xlink="http://www.w3.org/1999/xlink" xlink:type="simple">1815</tp:taxon-status><tp:nomenclature-citation-list><tp:nomenclature-citation><tp:taxon-name>Stephanida</tp:taxon-name><comment><xref ref-type="bibr" rid="B27">Leach 1815</xref>: 142.</comment></tp:nomenclature-citation><tp:nomenclature-citation><tp:taxon-name>Stephanidae</tp:taxon-name><comment>: <xref ref-type="bibr" rid="B22">Haliday 1839</xref>.</comment></tp:nomenclature-citation></tp:nomenclature-citation-list></tp:nomenclature><tp:treatment-sec sec-type="Diagnosis"><title>Diagnosis. </title><p>Body slender and richly sculptured; head with five “coronal teeth” around front ocellus; somewhat subspherical; flagellum with 23–40 flagellomeres; clypeus small and protruding; labrum strongly protruding; frons and temple often with ivory streaks in some genera; pronotum modified; posterior pronotum partly covering mesoscutum anteriorly; hind leg highly modified, hind coxa often transversely costate or striate; basal half of hind tibia more or less compressed; inner side of hind tibia usually with a submedial impression; hind femur more or less swollen and dentate, usually with 2 or 3 large teeth and several small ones ventrally; first metasomal tergite more or less elongate and cylindrical; females possessing a triangular or reversed U/V-shaped pygidial impression; ovipositor sheath very long and often with ivory or whitish subapical band in some genera (<xref ref-type="bibr" rid="B1">van Achterberg 2002</xref>; <xref ref-type="bibr" rid="B9">Aguiar 2006</xref>).</p></tp:treatment-sec><tp:treatment-sec sec-type="Distribution"><title>Distribution.</title><p>Cosmopolitan, but mainly restricted to tropical and subtropical areas (<xref ref-type="bibr" rid="B1">van Achterberg 2002</xref>).</p></tp:treatment-sec><tp:treatment-sec sec-type="Notes"><title>Notes.</title><p>The name is derived from the Greek word “Stephanos”, meaning “corona” or “crown”, in reference to the five corona-like tubercles around the anterior ocellus.</p><p>Before this study, 345 extant species in 13 genera in the family <tp:taxon-name>Stephanidae</tp:taxon-name> were known worldwide (<xref ref-type="bibr" rid="B3">van Achterberg and Yang 2004</xref>; <xref ref-type="bibr" rid="B2">van Achterberg and Quicke 2006</xref>; <xref ref-type="bibr" rid="B8">Aguiar 2004</xref>, <xref ref-type="bibr" rid="B9">2006</xref>; <xref ref-type="bibr" rid="B4">Aguiar and Jennings 2005</xref>, <xref ref-type="bibr" rid="B5">2010</xref>; <xref ref-type="bibr" rid="B5">Aguiar et al. 2010</xref>; <xref ref-type="bibr" rid="B23">Hong et al. 2010</xref>; <xref ref-type="bibr" rid="B24">Hong and Xu 2011</xref>), of which 20 species in 5 genera were known from China (<xref ref-type="bibr" rid="B8">Aguiar 2004</xref>; <xref ref-type="bibr" rid="B3">van Achterberg and Yang 2004</xref>; <xref ref-type="bibr" rid="B23">Hong et al. 2010</xref>; <xref ref-type="bibr" rid="B24">Hong and Xu 2011</xref>). In this paper, 6 new species are described and 9 species synonymized; altogether 21 species of <tp:taxon-name>Stephanidae</tp:taxon-name> are reported from 12 provinces or regions in China. A key to genera of <tp:taxon-name>Stephanidae</tp:taxon-name> from China and adjacent regions is as follows:</p></tp:treatment-sec><tp:treatment-sec sec-type="Key to genera of Stephanidae possibly occurring in China and adjacent regions"><title>Key to genera of Stephanidae possibly occurring in China and adjacent regions</title><p>(modified after <xref ref-type="bibr" rid="B1">van Achterberg 2002</xref>)</p><table-wrap content-type="key" position="anchor" orientation="portrait"><table><tbody><tr><td rowspan="1" colspan="1">1</td><td rowspan="1" colspan="1">Sternite of first metasomal tergite differentiated from its tergite (<xref ref-type="fig" rid="F48">Figs 363</xref>, <xref ref-type="fig" rid="F50">375</xref>), and first tergite 1.9–4.6 times as long as its apical width, not cylindrical, about as long as second tergite (<xref ref-type="fig" rid="F48">Figs 362, 363</xref>, <xref ref-type="fig" rid="F50">373, 375</xref>); second tergite sessile and smooth basally (<xref ref-type="fig" rid="F48">Figs 362</xref>, <xref ref-type="fig" rid="F50">375</xref>); vein cu-a of hind wing present as pigmented vein (<xref ref-type="fig" rid="F49">Fig. 365</xref>); hind coxa with small subapical dorsal tooth (<xref ref-type="fig" rid="F48">Figs 358, 359</xref>, <xref ref-type="fig" rid="F50">372</xref>); hind tarsus of female with five tarsomeres (<xref ref-type="fig" rid="F48">Fig. 360</xref>); vein 1-M of fore wing distinctly curved (<xref ref-type="fig" rid="F47">Figs 351</xref>, <xref ref-type="fig" rid="F49">365</xref>); hind tibia not distinctly narrowed and compressed basally (<xref ref-type="fig" rid="F48">Figs 361</xref>, <xref ref-type="fig" rid="F50">374</xref>); posterior pronotum more or less rectangularly connected with rest of pronotum (<xref ref-type="fig" rid="F47">Figs 352</xref>, <xref ref-type="fig" rid="F49">366</xref>); eighth metasomal tergite of female with apical protuberance (“pygidial process”; <xref ref-type="fig" rid="F48">Figs 362, 363</xref>, <xref ref-type="fig" rid="F50">373, 375</xref>); Subfamily <tp:taxon-name>Schlettereriinae</tp:taxon-name> Belokobylskij, 1995</td><td rowspan="1" colspan="1"><italic><tp:taxon-name>Schlettererius</tp:taxon-name></italic> Ashmead, 1900</td></tr><tr><td rowspan="1" colspan="1">–</td><td rowspan="1" colspan="1">Sternite of first tergite not differentiated from its tergite (<xref ref-type="fig" rid="F20">Figs 157</xref>, <xref ref-type="fig" rid="F52">385</xref>, <xref ref-type="fig" rid="F54">396</xref>), and first tergite 4.2–17.6 times as long as its apical width, cylindrical, distinctly longer than second tergite; second tergite more or less petiolate and sculptured basally (<xref ref-type="fig" rid="F10">Figs 72</xref>, <xref ref-type="fig" rid="F15">120</xref>, <xref ref-type="fig" rid="F35">274</xref>, <xref ref-type="fig" rid="F42">321</xref>, <xref ref-type="fig" rid="F44">334</xref>, <xref ref-type="fig" rid="F46">347</xref>); hind wing without trace of vein cu-a; hind coxa without dorsal tooth; hind tarsus of female nearly always with three tarsomeres (but with five tarsomeres in the genus <italic><tp:taxon-name>Stephanus</tp:taxon-name></italic>); vein 1-M of fore wing straight or nearly so (<xref ref-type="fig" rid="F9">Figs 58</xref>, <xref ref-type="fig" rid="F18">140</xref>, <xref ref-type="fig" rid="F30">240</xref>, <xref ref-type="fig" rid="F32">252</xref>, <xref ref-type="fig" rid="F51">376</xref>); hind tibia distinctly narrowed and compressed basally (<xref ref-type="fig" rid="F12">Figs 91</xref>, <xref ref-type="fig" rid="F18">143</xref>, <xref ref-type="fig" rid="F31">248</xref>, <xref ref-type="fig" rid="F33">262</xref>, <xref ref-type="fig" rid="F52">383</xref>); posterior pronotum gradually merging in remainder of pronotum (<xref ref-type="fig" rid="F9">Figs 59</xref>, <xref ref-type="fig" rid="F30">241</xref>, <xref ref-type="fig" rid="F32">253</xref>, <xref ref-type="fig" rid="F51">377</xref>); eighth metasomal tergite of female usually without apical protuberance (“pygidial process”) (<xref ref-type="fig" rid="F10">Figs 72</xref>, <xref ref-type="fig" rid="F15">120</xref>, <xref ref-type="fig" rid="F33">261</xref>; but present in <italic><tp:taxon-name>Pseudomegischus</tp:taxon-name></italic>); Subfamily <tp:taxon-name>Stephaninae</tp:taxon-name> Leach, 1815 (including Subfamily <tp:taxon-name>Foenatopodinae</tp:taxon-name> Elliott, 1922)</td><td rowspan="1" colspan="1">2</td></tr><tr><td rowspan="1" colspan="1">2</td><td rowspan="1" colspan="1">First subdiscal cell of fore wing comparatively wide basally, wider than first discal cell (<xref ref-type="fig" rid="F32">Figs 252</xref>, <xref ref-type="fig" rid="F34">265</xref>, <xref ref-type="fig" rid="F43">325</xref>) or vein 1-SR of fore wing not differentiated and first discal cell absent because of absence of vein 1-SR+M (<xref ref-type="fig" rid="F9">Figs 58</xref>, <xref ref-type="fig" rid="F12">89</xref>, <xref ref-type="fig" rid="F18">140</xref>, <xref ref-type="fig" rid="F22">174</xref>); hind tibia usually hardly longer than hind femur; temple often with pale yellowish streak along eye (<xref ref-type="fig" rid="F8">Figs 56</xref>, <xref ref-type="fig" rid="F10">75</xref>, <xref ref-type="fig" rid="F15">123</xref>, <xref ref-type="fig" rid="F32">257</xref>, <xref ref-type="fig" rid="F43">330</xref>); inner side of hind tibia with a long oblique depression (<xref ref-type="fig" rid="F4">Figs 24</xref>, <xref ref-type="fig" rid="F12">96</xref>, <xref ref-type="fig" rid="F15">119</xref>, <xref ref-type="fig" rid="F17">138</xref>, <xref ref-type="fig" rid="F33">262</xref>)</td><td rowspan="1" colspan="1"> 3</td></tr><tr><td rowspan="1" colspan="1">–</td><td rowspan="1" colspan="1">First subdiscal cell of fore wing comparatively narrow basally, about as wide as first discal cell or narrower (<xref ref-type="fig" rid="F28">Figs 228</xref>, <xref ref-type="fig" rid="F29">239, 240</xref>, <xref ref-type="fig" rid="F51">376</xref>, <xref ref-type="fig" rid="F53">387</xref>) and vein 1-SR of fore wing differentiated with first discal cell present because of presence of vein 1-SR+M (Figs <xref ref-type="fig" rid="F28">228</xref>, <xref ref-type="fig" rid="F29">239</xref>, <xref ref-type="fig" rid="F30">240</xref>, <xref ref-type="fig" rid="F51">376</xref>, <xref ref-type="fig" rid="F53">387</xref>); hind tibia usually distinctly longer than hind femur (<xref ref-type="fig" rid="F31">Figs 251</xref>, <xref ref-type="fig" rid="F52">383</xref>, <xref ref-type="fig" rid="F54">394</xref>); temple often with pale patch ventrally and usually without a pale yellowish streak along eye (<xref ref-type="fig" rid="F30">Figs 245</xref>, <xref ref-type="fig" rid="F51">381</xref>, <xref ref-type="fig" rid="F53">392</xref>); inner side of hind tibia variable, frequently without a long oblique depression (<xref ref-type="fig" rid="F31">Fig. 249</xref>)</td><td rowspan="1" colspan="1">4</td></tr><tr><td rowspan="1" colspan="1">3</td><td rowspan="1" colspan="1">Veins 2-SR and 2-SR+M of fore wing absent (<xref ref-type="fig" rid="F8">Figs 49</xref>, <xref ref-type="fig" rid="F9">58</xref>, <xref ref-type="fig" rid="F16">125</xref>, <xref ref-type="fig" rid="F22">174</xref>); vein 1-SR of fore wing not or hardly differentiated because of absence of vein 1-SR+M; sclerite present between hind coxae; neck moderately to very slender and finely striate and no distinct pronotal fold, rarely with weakly developed pronotal fold and specialised (<xref ref-type="fig" rid="F8">Fig. 50</xref>, <xref ref-type="fig" rid="F9">59</xref>, <xref ref-type="fig" rid="F10">68</xref>, <xref ref-type="fig" rid="F15">116</xref>, <xref ref-type="fig" rid="F18">141</xref>); outer side of hind tibia posteriorly usually without fine oblique striae and/or ventrally with fine carina; vein 2-CU1 of fore wing nearly always reduced (<xref ref-type="fig" rid="F8">Figs 49</xref>, <xref ref-type="fig" rid="F9">58</xref>, <xref ref-type="fig" rid="F10">67</xref>, <xref ref-type="fig" rid="F15">115</xref>, <xref ref-type="fig" rid="F16">125</xref>, <xref ref-type="fig" rid="F20">158</xref>), but sometimes complete (<xref ref-type="fig" rid="F2">Figs 2</xref>, <xref ref-type="fig" rid="F3">12</xref>, <xref ref-type="fig" rid="F5">26</xref>, <xref ref-type="fig" rid="F7">40</xref>, <xref ref-type="fig" rid="F12">89</xref>); metapleuron slender; ovipositor sheath always with ivory subapical band (<xref ref-type="fig" rid="F2">Figs 8</xref>, <xref ref-type="fig" rid="F9">62</xref>, <xref ref-type="fig" rid="F10">73</xref>, <xref ref-type="fig" rid="F15">121</xref>, <xref ref-type="fig" rid="F18">144</xref>, <xref ref-type="fig" rid="F19">153</xref>)</td><td rowspan="1" colspan="1"><italic><tp:taxon-name>Foenatopus</tp:taxon-name></italic> Smith, 1861<!--PageBreak--></td></tr><tr><td rowspan="1" colspan="1">–</td><td rowspan="1" colspan="1">Veins 2-SR and 2-SR+M of fore wing present (<xref ref-type="fig" rid="F32">Figs 252</xref>, <xref ref-type="fig" rid="F34">265</xref>, <xref ref-type="fig" rid="F36">278</xref>, <xref ref-type="fig" rid="F37">287</xref>, <xref ref-type="fig" rid="F43">325</xref>), sometimes only pigmented; vein 1-SR of fore wing distinctly differentiated because of presence of vein 1-SR+M; sclerite absent between hind coxae; neck short and comparatively robust, without pronotal fold or transverse carinae (<xref ref-type="fig" rid="F32">Figs 253</xref>, <xref ref-type="fig" rid="F39">300</xref>, <xref ref-type="fig" rid="F43">326</xref>, <xref ref-type="fig" rid="F45">339</xref>); outer side of hind tibia with distinct oblique striae ventrally (but often fine or only ventrally distinctly developed and frequently with some rugulosity and/or apical half of tibia with ventral carina more or less developed), rarely without striae or ventral carina; vein 2-CU1 of fore wing completely developed (<xref ref-type="fig" rid="F32">Figs 252</xref>, <xref ref-type="fig" rid="F34">265</xref>, <xref ref-type="fig" rid="F36">278</xref>, <xref ref-type="fig" rid="F37">287</xref>, <xref ref-type="fig" rid="F43">325</xref>); metapleuron robust; ovipositor sheath without ivory subapical band (<xref ref-type="fig" rid="F33">Figs 264</xref>, <xref ref-type="fig" rid="F35">277</xref>, <xref ref-type="fig" rid="F40">311</xref>, <xref ref-type="fig" rid="F42">324</xref>, <xref ref-type="fig" rid="F45">337</xref>, <xref ref-type="fig" rid="F46">350</xref>)</td><td rowspan="1" colspan="1"><italic><tp:taxon-name>Parastephanellus</tp:taxon-name></italic> Enderlein, 1906</td></tr><tr><td rowspan="1" colspan="1">4</td><td rowspan="1" colspan="1">Hind tarsus of female with five tarsomeres; hind femur (<xref ref-type="fig" rid="F52">Figs 383</xref>, <xref ref-type="fig" rid="F54">394</xref>) distinctly slender and elongate, coarsely striate, ventrally with 2–3 large teeth, rarely with 4 teeth; inner side of hind tibia only with a short narrow oblique groove below a small convexity (<xref ref-type="fig" rid="F52">Figs 383</xref>, <xref ref-type="fig" rid="F54">394</xref>)</td><td rowspan="1" colspan="1"><italic><tp:taxon-name>Stephanus</tp:taxon-name></italic> Jurine <xref ref-type="bibr" rid="B32">(in Panzer), 1801</xref></td></tr><tr><td rowspan="1" colspan="1">–</td><td rowspan="1" colspan="1">Hind tarsus of female with three tarsomeres; hind femur (<xref ref-type="fig" rid="F29">Figs 238</xref>, <xref ref-type="fig" rid="F31">247</xref>) comparatively robust and less elongate, largely smooth and with some punctures, ventrally with 2 large teeth; inner side of hind tibia usually with wide submedial depression, occupying whole width of tibia or depression absent</td><td rowspan="1" colspan="1">5</td></tr><tr><td rowspan="1" colspan="1">5</td><td rowspan="1" colspan="1">Ovipositor sheath without ivory subapical band; pronotum with weak or strong transverse protuberance; temple with pale yellowish streak along eye; hind tibia with a ventral carina and/or with oblique striae ventro-posteriorly</td><td rowspan="1" colspan="1"><italic><tp:taxon-name>Pseudomegischus</tp:taxon-name></italic> van Achterberg, 2002</td></tr><tr><td rowspan="1" colspan="1">–</td><td rowspan="1" colspan="1">Ovipositor sheath with ivory subapical band (<xref ref-type="fig" rid="F31">Fig. 250</xref>); pronotum without transverse protuberance; temple without pale yellowish streak along eye, at most with a ventral patch (<xref ref-type="fig" rid="F27">Figs 227</xref>, <xref ref-type="fig" rid="F30">245</xref>); outer side of hind tibia without oblique striae or rugulosity and ventrally evenly rounded (<xref ref-type="fig" rid="F31">Fig. 249</xref>)</td><td rowspan="1" colspan="1"><italic><tp:taxon-name>Megischus</tp:taxon-name></italic> Brullé, 1846</td></tr></tbody></table></table-wrap></tp:treatment-sec><tp:taxon-treatment><tp:treatment-meta><mixed-citation publication-type="journal"><person-group><name><surname>Hong</surname><given-names>Chun-dan</given-names></name><name><surname>van Achterberg</surname><given-names>Cornelis</given-names></name><name><surname>Xu</surname><given-names>Zai-fu</given-names></name></person-group><article-title>
                	A revision of the Chinese Stephanidae (Hymenoptera, Stephanoidea)
                	</article-title><source>Zookeys</source><day>21</day><month>6</month><year>2011</year><volume>2011</volume><issue>110</issue><fpage>1</fpage><lpage>108</lpage><pub-id pub-id-type="doi">10.3897/zookeys.110.918</pub-id></mixed-citation></tp:treatment-meta><tp:nomenclature><label>Genus</label><tp:taxon-name>
                            <tp:taxon-name-part taxon-name-part-type="genus">Foenatopus</tp:taxon-name-part>
                        <object-id xmlns:xlink="http://www.w3.org/1999/xlink" xlink:type="simple">http://species-id.net/wiki/Foenatopus</object-id>
                        </tp:taxon-name><tp:taxon-authority>Smith, 1861</tp:taxon-authority><xref ref-type="fig" rid="F2">Figs 2</xref><xref ref-type="fig" rid="F3"/><xref ref-type="fig" rid="F4"/><xref ref-type="fig" rid="F5"/><xref ref-type="fig" rid="F6"/><xref ref-type="fig" rid="F7"/><xref ref-type="fig" rid="F8"/><xref ref-type="fig" rid="F9"/><xref ref-type="fig" rid="F10"/><xref ref-type="fig" rid="F11"/><xref ref-type="fig" rid="F12"/><xref ref-type="fig" rid="F13"/><xref ref-type="fig" rid="F14"/><xref ref-type="fig" rid="F15"/><xref ref-type="fig" rid="F16"/><xref ref-type="fig" rid="F17"/><xref ref-type="fig" rid="F18"/><xref ref-type="fig" rid="F19"/><xref ref-type="fig" rid="F20"/><xref ref-type="fig" rid="F21"/><xref ref-type="fig" rid="F22"/><xref ref-type="fig" rid="F23"/><xref ref-type="fig" rid="F24"/><xref ref-type="fig" rid="F25"/><xref ref-type="fig" rid="F26">220</xref><tp:nomenclature-citation-list><tp:nomenclature-citation><tp:taxon-name>Foenatopus</tp:taxon-name><comment><xref ref-type="bibr" rid="B36">Smith 1861</xref>: 58. Type species (by monotypy): <italic><tp:taxon-name>Stephanus indicus</tp:taxon-name></italic> Westwood, 1841.</comment></tp:nomenclature-citation><tp:nomenclature-citation><tp:taxon-name>Diastephanus</tp:taxon-name><comment><xref ref-type="bibr" rid="B19">Enderlein 1905</xref>: 473. Type species: <italic><tp:taxon-name>Stephanus flavomaculatus</tp:taxon-name></italic> Enderlein, 1901. Synonymized by Benoit, 1956.</comment></tp:nomenclature-citation><tp:nomenclature-citation><tp:taxon-name>Neostephanus</tp:taxon-name><comment><xref ref-type="bibr" rid="B26">Kieffer 1904</xref>: 1–4. Type species (by monotypy): <italic><tp:taxon-name>Neostephanus alluaudi</tp:taxon-name></italic> Kieffer, 1904. Synonymized by <xref ref-type="bibr" rid="B31">Narendran et al. (2001)</xref>.</comment></tp:nomenclature-citation></tp:nomenclature-citation-list></tp:nomenclature><tp:treatment-sec sec-type="Diagnosis"><title>Diagnosis.</title><p>Temple often with pale yellowish streak along eye (<xref ref-type="fig" rid="F8">Figs 56</xref>, <xref ref-type="fig" rid="F9">65</xref>, <xref ref-type="fig" rid="F10">75</xref>, <xref ref-type="fig" rid="F11">85</xref>, <xref ref-type="fig" rid="F15">123</xref>, <xref ref-type="fig" rid="F16">132</xref>); neck emarginate anteriorly, moderately to very slender, finely striate without<!--PageBreak--> distinct pronotal fold basally (<xref ref-type="fig" rid="F2">Figs 3</xref>, <xref ref-type="fig" rid="F3">14</xref>, <xref ref-type="fig" rid="F7">41</xref>, <xref ref-type="fig" rid="F8">50</xref>, <xref ref-type="fig" rid="F9">59</xref>, <xref ref-type="fig" rid="F11">78</xref>, <xref ref-type="fig" rid="F18">141</xref>); posterior pronotum gradually merging into remainder of pronotum; metapleuron slender; vein 2-CU1 of fore wing nearly always reduced (<xref ref-type="fig" rid="F8">Figs 49</xref>, <xref ref-type="fig" rid="F9">58</xref>, <xref ref-type="fig" rid="F10">67</xref>, <xref ref-type="fig" rid="F15">115</xref>, <xref ref-type="fig" rid="F16">125</xref>, <xref ref-type="fig" rid="F20">158</xref>), sometimes complete (<xref ref-type="fig" rid="F2">Figs 2</xref>, <xref ref-type="fig" rid="F3">12</xref>, <xref ref-type="fig" rid="F5">26</xref>, <xref ref-type="fig" rid="F7">40</xref>, <xref ref-type="fig" rid="F12">89</xref>); veins 2-SR and 2-SR+M of fore wing absent (<xref ref-type="fig" rid="F8">Figs 49</xref>, <xref ref-type="fig" rid="F9">58</xref>, <xref ref-type="fig" rid="F16">125</xref>, <xref ref-type="fig" rid="F22">174</xref>); vein 1-SR of fore wing not or hardly differentiated because of absence of vein 1-SR+M; hind wing without trace of vein cu-a; inner side of hind tibia with a long oblique depression; hind tibia distinctly narrowed and compressed basally (<xref ref-type="fig" rid="F4">Figs 24</xref>, <xref ref-type="fig" rid="F7">44</xref>, <xref ref-type="fig" rid="F8">53</xref>, <xref ref-type="fig" rid="F13">100</xref>, <xref ref-type="fig" rid="F14">110</xref>, <xref ref-type="fig" rid="F15">119</xref>, <xref ref-type="fig" rid="F17">138</xref>, <xref ref-type="fig" rid="F23">187</xref>); hind tarsus of female with three tarsomeres; eighth metasomal tergite of female usually without apical protuberance (<xref ref-type="fig" rid="F2">Figs 7</xref>, <xref ref-type="fig" rid="F4">22</xref>, <xref ref-type="fig" rid="F7">45</xref>, <xref ref-type="fig" rid="F10">72</xref>, <xref ref-type="fig" rid="F15">120</xref>, <xref ref-type="fig" rid="F17">139</xref>, <xref ref-type="fig" rid="F20">163</xref>, <xref ref-type="fig" rid="F26">216</xref>); ovipositor sheath always with ivory or yellowish subapical band (<xref ref-type="fig" rid="F2">Figs 8</xref>, <xref ref-type="fig" rid="F9">62</xref>, <xref ref-type="fig" rid="F10">73</xref>, <xref ref-type="fig" rid="F15">121</xref>, <xref ref-type="fig" rid="F18">144</xref>, <xref ref-type="fig" rid="F19">153</xref>).</p></tp:treatment-sec><tp:treatment-sec sec-type="Distribution"><title>Distribution.</title><p>Afrotropical, Neotropical, Palaearctic and Oriental.</p></tp:treatment-sec><tp:treatment-sec sec-type="Notes"><title>Notes.</title><p>Before this study, 159 species in the genus <italic><tp:taxon-name>Foenatopus</tp:taxon-name></italic> were known worldwide, of which 12 species were known from China. In this paper, 3 species of this genus are new to science and 8 species are synonymized; altogether 10 species are known from China. A key to species of the genus <italic><tp:taxon-name>Foenatopus</tp:taxon-name></italic> from China and adjacent regions follows:</p></tp:treatment-sec><tp:treatment-sec sec-type="Key to species of the genus Foenatopus from China and adjacent regions"><title>Key to species of the genus <italic><tp:taxon-name>Foenatopus</tp:taxon-name></italic> from China and adjacent regions</title><table-wrap content-type="key" position="anchor" orientation="portrait"><table><tbody><tr><td rowspan="1" colspan="1">1</td><td rowspan="1" colspan="1">Pterostigma comparatively short and wide, apically obtuse (Figs <xref ref-type="fig" rid="F2">12</xref>, <xref ref-type="fig" rid="F5">26</xref>, <xref ref-type="fig" rid="F7">40</xref>, <xref ref-type="fig" rid="F20">158</xref>, <xref ref-type="fig" rid="F23">183</xref>, <xref ref-type="fig" rid="F24">192</xref>, <xref ref-type="fig" rid="F25">201</xref>); vertex coarsely irregularly rugose (<xref ref-type="fig" rid="F3">Figs 17</xref>, <xref ref-type="fig" rid="F5">32</xref>, <xref ref-type="fig" rid="F7">46</xref>, <xref ref-type="fig" rid="F20">165</xref>, <xref ref-type="fig" rid="F23">189</xref>, <xref ref-type="fig" rid="F24">198</xref>, <xref ref-type="fig" rid="F25">208</xref>); head somewhat transverse in dorsal view; ovipositor sheath with brownish subapical band (<xref ref-type="fig" rid="F4">Figs 25</xref>, <xref ref-type="fig" rid="F5">31</xref>, <xref ref-type="fig" rid="F20">164</xref>) or completely black (<xref ref-type="fig" rid="F5">Figs 35</xref>, <xref ref-type="fig" rid="F24">196</xref>, <xref ref-type="fig" rid="F25">207</xref>)</td><td rowspan="1" colspan="1">2</td></tr><tr><td rowspan="1" colspan="1">–</td><td rowspan="1" colspan="1">Pterostigma long and narrower, more or less subparallel-sided, apically acute (<xref ref-type="fig" rid="F2">Figs 2</xref>, <xref ref-type="fig" rid="F8">49</xref>, <xref ref-type="fig" rid="F9">58</xref>, <xref ref-type="fig" rid="F10">67</xref>, <xref ref-type="fig" rid="F11">77</xref>, <xref ref-type="fig" rid="F12">89</xref>, <xref ref-type="fig" rid="F13">97</xref>, <xref ref-type="fig" rid="F14">106</xref>, <xref ref-type="fig" rid="F15">115</xref>, <xref ref-type="fig" rid="F16">125</xref>, <xref ref-type="fig" rid="F18">140</xref>, <xref ref-type="fig" rid="F19">149</xref>, <xref ref-type="fig" rid="F22">174</xref>, <xref ref-type="fig" rid="F26">211</xref>); vertex transversely striate or carinate (<xref ref-type="fig" rid="F2">Figs 9</xref>, <xref ref-type="fig" rid="F4">25</xref>, <xref ref-type="fig" rid="F9">64</xref>, <xref ref-type="fig" rid="F10">74</xref>, <xref ref-type="fig" rid="F11">84</xref>, <xref ref-type="fig" rid="F12">92</xref>, <xref ref-type="fig" rid="F13">102</xref>, <xref ref-type="fig" rid="F14">112</xref>, <xref ref-type="fig" rid="F15">122</xref>, <xref ref-type="fig" rid="F16">131</xref>, <xref ref-type="fig" rid="F18">146</xref>, <xref ref-type="fig" rid="F19">154</xref>, <xref ref-type="fig" rid="F22">180</xref>, <xref ref-type="fig" rid="F26">218</xref>); head more or less globose in dorsal view; ovipositor sheath with ivory or whitish subapical band (<xref ref-type="fig" rid="F2">Figs 8</xref>, <xref ref-type="fig" rid="F9">62</xref>, <xref ref-type="fig" rid="F10">73</xref>, <xref ref-type="fig" rid="F12">90</xref>, <xref ref-type="fig" rid="F13">101</xref>, <xref ref-type="fig" rid="F14">111</xref>, <xref ref-type="fig" rid="F15">121</xref>, <xref ref-type="fig" rid="F16">130</xref>, <xref ref-type="fig" rid="F18">144</xref>, <xref ref-type="fig" rid="F19">153</xref>) or completely black (<xref ref-type="fig" rid="F8">Figs 54</xref>, <xref ref-type="fig" rid="F11">178</xref>)</td><td rowspan="1" colspan="1">5</td></tr><tr><td rowspan="1" colspan="1">2</td><td rowspan="1" colspan="1">Third metasomal tergite with two large ivory patches (<xref ref-type="fig" rid="F20">Fig. 163</xref>); scutellum medially distinctly convex (<xref ref-type="fig" rid="F20">Fig. 161</xref>); propodeum rather matt, anterior two thirds largely and superficially granulate, posterior third foveolate-rugose (<xref ref-type="fig" rid="F20">Fig. 161</xref>); [both large teeth on hind femur whitish (<xref ref-type="fig" rid="F20">Fig. 162</xref>); ovipositor sheath (<xref ref-type="fig" rid="F20">Fig. 164</xref>) about 0.7 times as long as body and with brownish subapical band 0.6 times as long as blackish apical part]</td><td rowspan="1" colspan="1"><italic><tp:taxon-name>Foenatopus maculiferus</tp:taxon-name></italic> sp. n.</td></tr><tr><td rowspan="1" colspan="1">–</td><td rowspan="1" colspan="1">Third tergite entirely dark brown or blackish (<xref ref-type="fig" rid="F4">Figs 22</xref>, <xref ref-type="fig" rid="F7">45</xref>); scutellum medially flat (<xref ref-type="fig" rid="F3">Figs 16</xref>, <xref ref-type="fig" rid="F5">29</xref>, <xref ref-type="fig" rid="F7">43</xref>, <xref ref-type="fig" rid="F23">186</xref>, <xref ref-type="fig" rid="F25">204</xref>); propodeum shiny and largely foveolate (<xref ref-type="fig" rid="F3">Figs 16</xref>, <xref ref-type="fig" rid="F5">29</xref>, <xref ref-type="fig" rid="F7">43</xref>, <xref ref-type="fig" rid="F23">186</xref>, <xref ref-type="fig" rid="F25">204</xref>), but sparsely so in <italic><tp:taxon-name>Foenatopus menglongensis</tp:taxon-name></italic> (<xref ref-type="fig" rid="F21">Fig. 173</xref>)</td><td rowspan="1" colspan="1">3</td></tr><tr><td rowspan="1" colspan="1">3</td><td rowspan="1" colspan="1">Propodeum sparsely and superficially foveolate (<xref ref-type="fig" rid="F21">Fig. 173</xref>); hind femur more swollen (<xref ref-type="fig" rid="F21">Fig. 171</xref>); ovipositor sheath about 0.7 times as long as body; posterior half of pronotum dorsally finely superficially reticulate (<xref ref-type="fig" rid="F21">Figs 169, 170</xref>; cf. <xref ref-type="fig" rid="F20">Figs 159, 16</xref>0 of <italic><tp:taxon-name>Foenatopus maculiferus</tp:taxon-name></italic>); [hind femur with two large teeth ventrally<!--PageBreak--> and central large teeth whitish; vein 2-CU1 of fore wing nearly absent (<xref ref-type="fig" rid="F21">Fig. 168</xref>)]</td><td rowspan="1" colspan="1"><italic><tp:taxon-name>Foenatopus menglongensis</tp:taxon-name></italic> (Chao, 1964) <named-content xmlns:xlink="http://www.w3.org/1999/xlink" content-type="remarks" xlink:type="simple">Notes. Ovipositor sheath of holotype of F. menglongensisbroken off but according to the original description largely dark brown and apically blackish. If ovipositor about 0.3 times of body length and brown without a subapical band or sheath brownish subapically cf. <italic><tp:taxon-name>Foenatopus burmaensis</tp:taxon-name></italic> (Narendran &amp; Sureshan, 2003)from Burma.</named-content></td></tr><tr><td rowspan="1" colspan="1">–</td><td rowspan="1" colspan="1">Propodeum mostly distinctly foveolate (<xref ref-type="fig" rid="F3">Figs 16</xref>, <xref ref-type="fig" rid="F5">29</xref>, <xref ref-type="fig" rid="F7">43</xref>, <xref ref-type="fig" rid="F23">186</xref>, <xref ref-type="fig" rid="F25">204</xref>); hind femur comparatively elongate (<xref ref-type="fig" rid="F4">Figs 23</xref>, <xref ref-type="fig" rid="F5">30</xref>, <xref ref-type="fig" rid="F7">44</xref>, <xref ref-type="fig" rid="F23">187</xref>, <xref ref-type="fig" rid="F24">195</xref>, <xref ref-type="fig" rid="F25">206</xref>); ovipositor sheath 0.9–1.1 times as long as body; posterior half of pronotum dorsally often rugose and rugulose (<xref ref-type="fig" rid="F3">Figs 14</xref>, <xref ref-type="fig" rid="F5">27</xref>, <xref ref-type="fig" rid="F7">41</xref>, <xref ref-type="fig" rid="F23">184</xref>, <xref ref-type="fig" rid="F24">193</xref>, <xref ref-type="fig" rid="F25">202</xref>)</td><td rowspan="1" colspan="1">4</td></tr><tr><td rowspan="1" colspan="1">4</td><td rowspan="1" colspan="1">Vein 2-CU1 of fore wing long, 0.7–1.1 times as long as vein cu-a (<xref ref-type="fig" rid="F3">Figs 12</xref>, <xref ref-type="fig" rid="F5">26</xref>, <xref ref-type="fig" rid="F6">37</xref>, <xref ref-type="fig" rid="F7">40</xref>); head in lateral view more or less elliptical (<xref ref-type="fig" rid="F3">Figs 18</xref>, <xref ref-type="fig" rid="F5">33</xref>, <xref ref-type="fig" rid="F7">47</xref>); frons of female irregularly vermiculate-rugose (<xref ref-type="fig" rid="F3">Figs 19</xref>, <xref ref-type="fig" rid="F5">34</xref>); vein r of fore wing obtusely angled with vein SR1 because of short sublongitudinal vein 3-SR (<xref ref-type="fig" rid="F3">Figs 12</xref>, <xref ref-type="fig" rid="F5">26</xref>, <xref ref-type="fig" rid="F7">40</xref>); neck medially distinctly impressed (<xref ref-type="fig" rid="F3">Figs 13</xref>, <xref ref-type="fig" rid="F5">27</xref>, <xref ref-type="fig" rid="F6">39</xref>, <xref ref-type="fig" rid="F7">41</xref>); hind basitarsus of female largely ivory or whitish (<xref ref-type="fig" rid="F4">Figs 23</xref>); ovipositor sheath with small subapical brownish band (<xref ref-type="fig" rid="F4">Figs 25</xref>, <xref ref-type="fig" rid="F5">31</xref>) or completely black (<xref ref-type="fig" rid="F6">Fig. 35</xref>)</td><td rowspan="1" colspan="1"><italic><tp:taxon-name>Foenatopus annulitarsus</tp:taxon-name></italic> Enderlein, 1913</td></tr><tr><td rowspan="1" colspan="1">–</td><td rowspan="1" colspan="1">Vein 2-CU1 of fore wing short or absent, up to 0.2 times as long as vein cu-a (<xref ref-type="fig" rid="F23">Figs 183</xref>, <xref ref-type="fig" rid="F24">192</xref>, <xref ref-type="fig" rid="F25">201</xref>); head in lateral view globose (<xref ref-type="fig" rid="F23">Figs 190</xref>, <xref ref-type="fig" rid="F24">199</xref>, <xref ref-type="fig" rid="F25">209</xref>); frons of female regularly transversely rugose (<xref ref-type="fig" rid="F23">Figs 191</xref>, <xref ref-type="fig" rid="F24">200</xref>, <xref ref-type="fig" rid="F25">210</xref>); vein r of fore wing acutely angled with vein SR1 (<xref ref-type="fig" rid="F23">Figs 183</xref>, <xref ref-type="fig" rid="F24">192</xref>, <xref ref-type="fig" rid="F25">201</xref>), rarely intermediate; neck medially comparatively less impressed (<xref ref-type="fig" rid="F23">Figs 184</xref>, <xref ref-type="fig" rid="F24">193</xref>, <xref ref-type="fig" rid="F25">202</xref>); hind basitarsus of female brownish (<xref ref-type="fig" rid="F24">Fig. 195</xref>); ovipositor sheath nearly completely brownish or blackish, without different coloured subapically band (<xref ref-type="fig" rid="F23">Figs 188</xref>, <xref ref-type="fig" rid="F24">196</xref>, <xref ref-type="fig" rid="F25">207</xref>); [habitus largely orange or yellowish brown, but dark brown or black in <italic><tp:taxon-name>Foenatopus trilobatus</tp:taxon-name></italic>; sculpture on pronotum weaker, but distinct and coarser in <italic><tp:taxon-name>Foenatopus trilobatus</tp:taxon-name></italic>]</td><td rowspan="1" colspan="1"><italic><tp:taxon-name>Foenatopus ruficollis</tp:taxon-name></italic> (Enderlein, 1913)</td></tr><tr><td rowspan="1" colspan="1">5</td><td rowspan="1" colspan="1">Pterostigma comparatively obtuse apically (<xref ref-type="fig" rid="F26">Fig. 211</xref>); border of yellowish streak of temple diffuse posteriorly (<xref ref-type="fig" rid="F26">Fig. 219</xref>); body largely dull</td><td rowspan="1" colspan="1"><italic><tp:taxon-name>Foenatopus yangi</tp:taxon-name></italic> sp. n. <named-content xmlns:xlink="http://www.w3.org/1999/xlink" content-type="remarks" xlink:type="simple">Notes. If pronotum only finely reticulate, without distinct transverse carinae or rugae, cf.F. chinnarensis (Sureshan, 1999) from Kerala, India. The female of this species is not known with certainty. The female described by Sheela and Ghosh (2009) from Arunachal Pradesh (formerly Assam), India, is probably not conspecific because of differences in colour (e.g. has hind femur (except reddish-brown base but including teeth) black and sculpture (e.g. three carinae between posterior ocelli).</named-content></td></tr><tr><td rowspan="1" colspan="1">–</td><td rowspan="1" colspan="1">Pterostigma distinctly acute apically (<xref ref-type="fig" rid="F8">Figs 49</xref>, <xref ref-type="fig" rid="F9">58</xref>, <xref ref-type="fig" rid="F10">67</xref>, <xref ref-type="fig" rid="F11">77</xref>, <xref ref-type="fig" rid="F12">89</xref>, <xref ref-type="fig" rid="F13">97</xref>, <xref ref-type="fig" rid="F14">106</xref>, <xref ref-type="fig" rid="F15">115</xref>, <xref ref-type="fig" rid="F16">125</xref>, <xref ref-type="fig" rid="F18">140</xref>, <xref ref-type="fig" rid="F19">149</xref>, <xref ref-type="fig" rid="F22">174</xref>); if intermediate, then border of yellowish streak of temple well defined posteriorly; body largely shiny</td><td rowspan="1" colspan="1">6</td><!--PageBreak--></tr><tr><td rowspan="1" colspan="1">6</td><td rowspan="1" colspan="1">Vein r of fore wing strongly oblique and gradually merging into vein 3-SR+SR1 (<xref ref-type="fig" rid="F11">Figs 2</xref>, <xref ref-type="fig" rid="F12">89</xref>, <xref ref-type="fig" rid="F13">97</xref>, <xref ref-type="fig" rid="F14">106</xref>); vein 2-CU1 of fore wing present, sclerotized part 0.3–1.2 times as long as vein cu-a (<xref ref-type="fig" rid="F2">Figs 2</xref>, <xref ref-type="fig" rid="F12">89</xref>, <xref ref-type="fig" rid="F13">97</xref>, <xref ref-type="fig" rid="F14">106</xref>)</td><td rowspan="1" colspan="1">7</td></tr><tr><td rowspan="1" colspan="1">–</td><td rowspan="1" colspan="1">Vein r of fore wing moderately oblique and distinctly angled with vein 3-SR+SR1 (<xref ref-type="fig" rid="F18">Figs 49</xref>, <xref ref-type="fig" rid="F9">58</xref>, <xref ref-type="fig" rid="F15">115</xref>, <xref ref-type="fig" rid="F16">125</xref>, <xref ref-type="fig" rid="F18">140</xref>, <xref ref-type="fig" rid="F19">149</xref>); vein 2-CU1 of fore wing absent or nearly so (<xref ref-type="fig" rid="F8">Figs 49</xref>, <xref ref-type="fig" rid="F9">58</xref>, <xref ref-type="fig" rid="F15">115</xref>, <xref ref-type="fig" rid="F16">125</xref>, <xref ref-type="fig" rid="F18">140</xref>, <xref ref-type="fig" rid="F19">149</xref>)</td><td rowspan="1" colspan="1">8</td></tr><tr><td rowspan="1" colspan="1">7</td><td rowspan="1" colspan="1">Foveolae of propodeum and interspaces between foveolae smooth (<xref ref-type="fig" rid="F2">Fig. 5</xref>); pronotum densely carinate (<xref ref-type="fig" rid="F2">Fig. 3</xref>); frons of female largely reddish brown (<xref ref-type="fig" rid="F2">Fig. 11</xref>); [vertex distinctly carinate, more coarsely near ocelli (<xref ref-type="fig" rid="F2">Fig. 9</xref>); temple smooth and shiny (<xref ref-type="fig" rid="F10">Fig. 10</xref>); frons transversely carinate-rugose; neck with complete transverse carinae; ovipositor sheath about 1.3 times as long as body; subapical whitish band of ovipositor sheath 1.4–1.8 times as long as apical blackish part]</td><td rowspan="1" colspan="1"><italic><tp:taxon-name>Foenatopus acutistigmatus</tp:taxon-name></italic> Chao, 1964 <named-content xmlns:xlink="http://www.w3.org/1999/xlink" content-type="remarks" xlink:type="simple">Notes. If ovipositor sheath is about 1.5 times as long as body, cf. F. longicauda Elliott, 1919, from Nilgiri Hills, India. If body mainly reddish brown, vertex finely transversely rugose, temple with wide pale stripe ventrally and ovipositor about as long as body, cf. F. punctatus Elliott, 1919, from Burma. If frons and vertex coarsely striate and the propodeum less closely foveolate, cf. F. longicollis (Cameron), from Sarawak, Malaysia. If ovipositor sheath evenly blackish, body dark brown, ovipositor sheath about 0.7 times body and temple angulate in dorsal view, cf. F. jodhpurensis Narendran, 2001, from western India. If pronotum completely transversely carinate, carinae of neck interrupted medially; temple smooth and shiny, with pale yellowish stripe narrowly along eye; ovipositor sheath unknown, but has ovipositor about 1.3 times as long as body cf. F. similicus Narendran, 2001, from northern India.</named-content></td></tr><tr><td rowspan="1" colspan="1">–</td><td rowspan="1" colspan="1">Foveolae of propodeum and interspaces between foveolae coriaceous (<xref ref-type="fig" rid="F12">Figs 94</xref>, <xref ref-type="fig" rid="F14">109</xref>); pronotum less densely carinate (<xref ref-type="fig" rid="F12">Figs 93</xref>, <xref ref-type="fig" rid="F14">107</xref>); frons of female with distinct yellowish stripes (<xref ref-type="fig" rid="F12">Figs 88</xref>, <xref ref-type="fig" rid="F13">104</xref>, <xref ref-type="fig" rid="F14">114</xref>); [body varies from black to nearly completely brown; especially small males have no vein 2-CU1 of fore wing]</td><td rowspan="1" colspan="1"><italic><tp:taxon-name>Foenatopus cinctus</tp:taxon-name></italic> (Matsumura, 1912)</td></tr><tr><td rowspan="1" colspan="1">8</td><td rowspan="1" colspan="1">Middle pale stripe of frons comparatively wide dorsally (<xref ref-type="fig" rid="F15">Figs 124</xref>, <xref ref-type="fig" rid="F16">133</xref>, <xref ref-type="fig" rid="F18">148</xref>, <xref ref-type="fig" rid="F19">156</xref>; both sexes, but sometimes less in male) and base of anterior tooth of corona yellowish brown; pronotum often yellowish brown or dark brown posteriorly and usually contrasting with black mesoscutum (<xref ref-type="fig" rid="F16">Figs 127</xref>, <xref ref-type="fig" rid="F19">151</xref>); teeth of hind femur completely to partly pale yellowish or ivory (<xref ref-type="fig" rid="F16">Figs 129</xref>, <xref ref-type="fig" rid="F18">143</xref>, <xref ref-type="fig" rid="F19">152</xref>); vein r of fore wing somewhat less oblique (<xref ref-type="fig" rid="F16">Figs 125</xref>, <xref ref-type="fig" rid="F18">140</xref>, <xref ref-type="fig" rid="F19">149</xref>); [ovipositor sheath with long ivory subapical band (<xref ref-type="fig" rid="F15">Figs 121</xref>, <xref ref-type="fig" rid="F16">130</xref>, <xref ref-type="fig" rid="F18">144</xref>, <xref ref-type="fig" rid="F19">153</xref>)]</td><td rowspan="1" colspan="1"><italic><tp:taxon-name>Foenatopus flavidentatus</tp:taxon-name></italic> (Enderlein, 1913)</td></tr><tr><td rowspan="1" colspan="1">–</td><td rowspan="1" colspan="1">Middle pale stripe of frons absent or narrow dorsally (<xref ref-type="fig" rid="F9">Figs 66</xref>, <xref ref-type="fig" rid="F10">76</xref>) and base of anterior tooth of corona dark brown; pronotum black posteriorly and as dark as mesoscutum (<xref ref-type="fig" rid="F9">Figs 59</xref>, <xref ref-type="fig" rid="F11">78</xref>); teeth of hind femur often completely or largely black or dark brown (<xref ref-type="fig" rid="F9">Figs 61</xref>, <xref ref-type="fig" rid="F10">71</xref>); vein r of fore wing slightly more oblique (<xref ref-type="fig" rid="F9">Figs 58</xref>, <xref ref-type="fig" rid="F10">67</xref>)</td><td rowspan="1" colspan="1">9</td><!--PageBreak--></tr><tr><td rowspan="1" colspan="1">9</td><td rowspan="1" colspan="1">Pronotum robust in dorsal view and its posterior half distinctly striate or carinate (<xref ref-type="fig" rid="F22">Figs 175, 176</xref>); face of female without distinct pale lateral stripes (<xref ref-type="fig" rid="F22">Fig. 182</xref>); frons comparatively coarsely sculptured (<xref ref-type="fig" rid="F22">Fig. 182</xref>); [ovipositor sheath without subapical ivory band (<xref ref-type="fig" rid="F22">Fig. 178</xref>)]</td><td rowspan="1" colspan="1"><italic><tp:taxon-name>Foenatopus quadridens</tp:taxon-name></italic> (Elliott, 1920)</td></tr><tr><td rowspan="1" colspan="1">–</td><td rowspan="1" colspan="1">Pronotum slender in dorsal view and its posterior half mainly reticulate-coriaceous, at most with some short striae or carinae (<xref ref-type="fig" rid="F8">Figs 50</xref>, <xref ref-type="fig" rid="F9">59</xref>, <xref ref-type="fig" rid="F10">68</xref>, <xref ref-type="fig" rid="F11">78</xref>); face of female with distinct pale lateral stripes (<xref ref-type="fig" rid="F9">Figs 66</xref>, <xref ref-type="fig" rid="F10">76</xref>) or triangular patches (<xref ref-type="fig" rid="F8">Fig. 57</xref>); frons comparatively finely sculptured (<xref ref-type="fig" rid="F8">Figs 57</xref>, <xref ref-type="fig" rid="F9">66</xref>, <xref ref-type="fig" rid="F10">76</xref>, <xref ref-type="fig" rid="F11">86</xref>)</td><td rowspan="1" colspan="1">10</td></tr><tr><td rowspan="1" colspan="1">10</td><td rowspan="1" colspan="1">Ovipositor sheath completely black (<xref ref-type="fig" rid="F8">Fig. 54</xref>); frons of female with triangular pale yellowish or ivory patches laterally (<xref ref-type="fig" rid="F8">Fig. 57</xref>); anterior half of pronotum (“neck”) in lateral view without transverse carinae and flat medially or slightly impressed (<xref ref-type="fig" rid="F8">Fig. 51</xref>); frons of male partly dark brown and with 3 ivory stripes</td><td rowspan="1" colspan="1"><italic><tp:taxon-name>Foenatopus brevimaculatus</tp:taxon-name></italic> sp. n. <named-content xmlns:xlink="http://www.w3.org/1999/xlink" content-type="remarks" xlink:type="simple">Notes. If propodeum sparsely foveolate and with large coriaceous interspaces (Fig. 7 in <xref ref-type="bibr" rid="B17">Elliott 1920</xref>), pronotum anteriorly with transverse striae, scutellum coarsely punctate laterally, head reddish and mesosoma black, cf. <italic><tp:taxon-name>Foenatopus sulcatus</tp:taxon-name></italic> (Elliott, 1920) from Laos [type not found in BMNH, probably lost?].</named-content></td></tr><tr><td rowspan="1" colspan="1">–</td><td rowspan="1" colspan="1">Ovipositor sheath with ivory subapical band (<xref ref-type="fig" rid="F9">Figs 62</xref>, <xref ref-type="fig" rid="F10">73</xref>); frons of female with elongate pale yellowish or ivory patches laterally (<xref ref-type="fig" rid="F9">Figs 66</xref>, <xref ref-type="fig" rid="F10">76</xref>); anterior half of pronotum (“neck”) in lateral view with transverse carinae (<xref ref-type="fig" rid="F9">Figs 60</xref>, <xref ref-type="fig" rid="F10">69</xref>, <xref ref-type="fig" rid="F11">79</xref>) and depressed medially (<xref ref-type="fig" rid="F9">Figs 59</xref>, <xref ref-type="fig" rid="F10">68</xref>, <xref ref-type="fig" rid="F11">78</xref>); frons of male completely ivory (<xref ref-type="fig" rid="F11">Fig. 86</xref>)</td><td rowspan="1" colspan="1"><italic><tp:taxon-name>Foenatopus chinensis</tp:taxon-name></italic> (Elliott, 1919)</td></tr></tbody></table></table-wrap></tp:treatment-sec><tp:taxon-treatment><tp:treatment-meta><mixed-citation publication-type="journal"><person-group><name><surname>Hong</surname><given-names>Chun-dan</given-names></name><name><surname>van Achterberg</surname><given-names>Cornelis</given-names></name><name><surname>Xu</surname><given-names>Zai-fu</given-names></name></person-group><article-title>
                	A revision of the Chinese Stephanidae (Hymenoptera, Stephanoidea)
                	</article-title><source>Zookeys</source><day>21</day><month>6</month><year>2011</year><volume>2011</volume><issue>110</issue><fpage>1</fpage><lpage>108</lpage><pub-id pub-id-type="doi">10.3897/zookeys.110.918</pub-id></mixed-citation></tp:treatment-meta><tp:nomenclature><tp:taxon-name>
                            	<tp:taxon-name-part taxon-name-part-type="genus">Foenatopus</tp:taxon-name-part>
                            	<tp:taxon-name-part taxon-name-part-type="species">acutistigmatus</tp:taxon-name-part>
                            <object-id xmlns:xlink="http://www.w3.org/1999/xlink" xlink:type="simple">http://species-id.net/wiki/Foenatopus_acutistigmatus</object-id>
                            </tp:taxon-name><tp:taxon-authority>Chao, 1964</tp:taxon-authority><xref ref-type="fig" rid="F2">Figs 2–11</xref><tp:nomenclature-citation-list><tp:nomenclature-citation><tp:taxon-name>Foenatopus acutistigmatus</tp:taxon-name><comment><xref ref-type="bibr" rid="B15">Chao 1964</xref>: 381–383, 389; <xref ref-type="bibr" rid="B12">Belokobylskij 1995</xref>: 19; <xref ref-type="bibr" rid="B8">Aguiar 2004</xref>: 18.</comment></tp:nomenclature-citation></tp:nomenclature-citation-list></tp:nomenclature><tp:treatment-sec sec-type="Type material"><title>Type material.</title><p>Holotype, ♀ (CAZB), “CHINA: Yunnan, Xishuangbanna, Meng’a, 1050–1080 m., Chinese Academy of Sciences (C.A.S.)”, “11.v.1958, Shu-yong Wang”, “HOLOTYPE”, “<italic><tp:taxon-name>Foenatopus acutistigmatus</tp:taxon-name></italic> Chao, Holotype”. Paratypes (2 ♀; CAZB): 1 ♀, id., but “20.v.1958”, “PARATYPE”, “<italic><tp:taxon-name>Foenatopus acutistigmatus</tp:taxon-name></italic> Chao, Paratype”; 1 ♀, id., but “11.x.1958, Zhi-zi Chen”, “PARATYPE”, “<italic><tp:taxon-name>Foenatopus acutistigmatus</tp:taxon-name></italic> Chao, Paratype”.</p></tp:treatment-sec><tp:treatment-sec sec-type="Other material"><title>Other material.</title><p>1 ♀ (SCAU): CHINA: Guangdong, Mt. Nanling, 16.vi.2009, Wang Zi-chen, No. 200800190.</p></tp:treatment-sec><tp:treatment-sec sec-type="Diagnosis"><title>Diagnosis.</title><p>Vertex distinctly carinate, more coarsely near ocelli (<xref ref-type="fig" rid="F2">Fig. 9</xref>); frons largely reddish brown, transversely carinate-rugose <xref ref-type="fig" rid="F2">(Fig. 11</xref>); temple completely yellowish, smooth and shiny (<xref ref-type="fig" rid="F2">Fig. 10</xref>), in dorsal view distinctly angulate (<xref ref-type="fig" rid="F2">Fig. 9</xref>); pronotum with comparatively long parallel-sided anterior part, neck dorsally with complete transverse <!--PageBreak-->carinae (<xref ref-type="fig" rid="F2">Fig. 3</xref>), laterally distinctly carinate or striate (<xref ref-type="fig" rid="F2">Fig. 4</xref>); propodeum densely foveolate, foveolae and interspaces in between smooth (<xref ref-type="fig" rid="F2">Fig. 5</xref>); pterostigma long and its apex distinctly acute; vein 2-CU1 of fore wing well developed, 0.7–0.9 times as long as vein cu-a (<xref ref-type="fig" rid="F2">Fig. 2</xref>); hind femur ventrally with 2 large teeth, basally with 3–4 tubercles (<xref ref-type="fig" rid="F2">Fig. 6</xref>); ovipositor sheath about 1.3 times as long as body, subapical whitish band 1.4–1.8 times as long as apical blackish part.</p></tp:treatment-sec><tp:treatment-sec sec-type="Description"><title>Description.</title><p>Redescribed after a female from Guangdong (Mt. Nanling), length of body 22.8 mm, of fore wing 11.6 mm, and of ovipositor sheath 28.9 mm.</p><p><italic>Head.</italic> Flagellum with 38 flagellomeres; first flagellomere 3.9 times as long as wide, and 0.8 times as long as second flagellomere; anterior coronal teeth acute and moderately large, both posterior ones arcuate and smaller; frons coarsely transversely carinate-rugose, posteriorly both ends of carinae curved backwards to coronal area (<xref ref-type="fig" rid="F2">Fig. 11</xref>); vertex with 4 strong and relatively short transverse carinae between posterior ocelli, followed by transversely carinate flattened area, carinae antero-medially coarse and strong, more or less rugose, posteriorly much finer and straight, reaching to part of gena (<xref ref-type="fig" rid="F2">Fig. 9</xref>); temple smooth and shiny, angulate in dorsal view (<xref ref-type="fig" rid="F2">Fig. 10</xref>).</p><p><italic>Mesosoma.</italic> Neck (<xref ref-type="fig" rid="F2">Figs 3, 4</xref>) moderately elongate, dorsally with complete transverse carinae, laterally distinctly carinate or striate, anteriorly distinctly deeply emarginate, medio-dorsally slightly concave; middle pronotum at lower level than posterior pronotum, superficially striate and punctate dorsally, laterally somewhat microreticulate; posterior pronotum anteriorly striate, posteriorly smooth and convex laterally; propleuron coriaceous and setose; prosternum densely striate, posteriorly with irregular small foveolae; mesoscutum anterior third striate, posteriorly coarsely foveolate-rugose; axillae largely coarsely rugose, medio-dorsally separated a large, deep fovea; scutellum largely smooth and shiny medially, and with a few foveolae laterally (<xref ref-type="fig" rid="F2">Fig. 5</xref>); mesopleuron robust, dorsal flat part smooth, antero-ventrally rugose and with pubescence, remainder of ventral part largely striate and with some punctures; metapleuron ventrally crenulate, convex part of metapleuron and propodeum (<xref ref-type="fig" rid="F2">Fig. 5</xref>) densely foveolate.</p><p><italic>Wings.</italic> Fore wing (<xref ref-type="fig" rid="F2">Fig. 2</xref>): wing membrane hyaline; vein 2-CU1 distinctly developed and 0.9 times as long as vein cu-a; vein cu-a distinctly curved; pterostigma moderately elongate and apically acute, 1.6 times as long as vein r and 12 times longer than its maximum width; vein r ends third length of pterostigma behind level of apex of pterostigma; vein SR1 subparallel to costal margin, vein SR1 and vein r obtuse-angled.</p><p><italic>Legs.</italic> Hind coxa slender, shiny, anterior part rugose, remainder annular, finely transversely spaced striate; hind femur (<xref ref-type="fig" rid="F2">Fig. 6</xref>) moderately slender, densely finely striate, apically somewhat coriaceous, ventrally with 2 large acute teeth and some denticles in between, teeth antero-ventrally distinct and triangular; basal narrow part of hind tibia coriaceous, 1.2 times as long as widened part, and with ventral carina, outer side of widened part of hind tibia coriaceous, inner side basally distinctly depressed, apically with densely bristly setose area; hind basitarsus slender, parallel-sided, its ventral length 6.8 times as long as its width.</p><p><italic>Metasoma.</italic> First tergite very slender, cylindrical, densely finely transversely striate (<xref ref-type="fig" rid="F2">Fig. 7</xref>), 17.6 times as long as its width and 2.1 times as second tergite; remainder slender<!--PageBreak-->, smooth and with a few sparse, short setae; pygidial area (<xref ref-type="fig" rid="F2">Fig. 7</xref>) triangular, shallowly impressed laterally, somewhat granulate, and narrowly lamelliform posteriorly; subapical whitish band of ovipositor sheath 1.44 times as long as apical blackish part; length of ovipositor sheath 1.3 times as long as body.</p><p><italic>Colour.</italic> Black, except parts as follows: frons largely reddish; temple with a wide yellowish streak; tibiae and tarsi of legs brown; wing membrane hyaline; subapical part of ovipositor sheath whitish.</p><p><italic>Male.</italic> Very similar to female in structure and colour, but differs in size; body length up to 13 mm according to <xref ref-type="bibr" rid="B15">Chao (1964)</xref>.</p><p><italic>Variation.</italic> Female: length of body 18–23 mm, of fore wing 10–12 mm, and of ovipositor 23–29 mm; vein 2-CU1 0.7–0.9 times as long as vein cu-a, pterostigma 1.6–1.9 times as long as vein r and 12–16 times longer than its maximum width; first tergite 17.6–19.7 times as long as its maximum width and 2.1–4.2 times as second tergite; subapical whitish band of ovipositor sheath 1.4–1.8 times as long as apical blackish part.</p></tp:treatment-sec><tp:treatment-sec sec-type="Distribution"><title>Distribution.</title><p>Oriental China (Yunnan, Guangdong).</p></tp:treatment-sec></tp:taxon-treatment><tp:taxon-treatment><tp:treatment-meta><mixed-citation publication-type="journal"><person-group><name><surname>Hong</surname><given-names>Chun-dan</given-names></name><name><surname>van Achterberg</surname><given-names>Cornelis</given-names></name><name><surname>Xu</surname><given-names>Zai-fu</given-names></name></person-group><article-title>
                	A revision of the Chinese Stephanidae (Hymenoptera, Stephanoidea)
                	</article-title><source>Zookeys</source><day>21</day><month>6</month><year>2011</year><volume>2011</volume><issue>110</issue><fpage>1</fpage><lpage>108</lpage><pub-id pub-id-type="doi">10.3897/zookeys.110.918</pub-id></mixed-citation></tp:treatment-meta><tp:nomenclature><tp:taxon-name>
                            	<tp:taxon-name-part taxon-name-part-type="genus">Foenatopus</tp:taxon-name-part>
                            	<tp:taxon-name-part taxon-name-part-type="species">annulitarsus</tp:taxon-name-part>
                            <object-id xmlns:xlink="http://www.w3.org/1999/xlink" xlink:type="simple">http://species-id.net/wiki/Foenatopus_annulitarsus</object-id>
                            </tp:taxon-name><tp:taxon-authority>Enderlein, 1913</tp:taxon-authority><xref ref-type="fig" rid="F3">Figs 12</xref><xref ref-type="fig" rid="F4"/><xref ref-type="fig" rid="F5"/><xref ref-type="fig" rid="F6"/><xref ref-type="fig" rid="F7">48</xref><tp:nomenclature-citation-list><tp:nomenclature-citation><tp:taxon-name>Foenatopus annulitarsus</tp:taxon-name><comment><xref ref-type="bibr" rid="B21">Enderlein 1913</xref>: 206, 211; Belokobylskij, 1995: 21; Huflejt, 1996: 97; Aguiar, 2004: 19.</comment></tp:nomenclature-citation><tp:nomenclature-citation><tp:taxon-name>Foenatopus aratifrons</tp:taxon-name><comment><xref ref-type="bibr" rid="B21">Enderlein 1913</xref>: 207, 211; <xref ref-type="bibr" rid="B12">Belokobylskij 1995</xref>: 21; <xref ref-type="bibr" rid="B8">Aguiar 2004</xref>: 19. syn. n.</comment></tp:nomenclature-citation><tp:nomenclature-citation><tp:taxon-name>Foenatopus annulitarsis</tp:taxon-name><comment> [sic!]: <xref ref-type="bibr" rid="B18">Elliott 1922</xref>: 782, 787; <xref ref-type="bibr" rid="B15">Chao 1964</xref>: 381, 387.</comment></tp:nomenclature-citation><tp:nomenclature-citation><tp:taxon-name>Foenatopus yunnanensis</tp:taxon-name><comment><xref ref-type="bibr" rid="B15">Chao 1964</xref>: 381–382, 388–389, Figs I (3–4), II (7–8), III (4), IV (8), V (5, 11–12); <xref ref-type="bibr" rid="B12">Belokobylskij 1995</xref>: 19; <xref ref-type="bibr" rid="B8">Aguiar 2004</xref>: 39.syn. n.</comment></tp:nomenclature-citation></tp:nomenclature-citation-list></tp:nomenclature><tp:treatment-sec sec-type="Type material"><title>Type material.</title><p>Lectotype of <italic><tp:taxon-name>Foenatopus annulitarsus</tp:taxon-name></italic>, ♀ (SDEI): “[CHINA], Formosa, Taihorin, H. Sauter, 1911”, “7. VIII.”, “<italic><tp:taxon-name>Foenatopus annulitarsus</tp:taxon-name></italic> TypeEnderlein. ♀ Dr. Enderlein det. 1913”, “Lectotypus <italic><tp:taxon-name>Foenatopus annulitarsus</tp:taxon-name></italic> Enderlein, des. Belokobylskij 92”, “OSUC 0021932”. Paralectotype, 1 ♀ (SDEI): “Formosa, Hoozan, H. Sauter, 1910”, “7. IX.”, “<italic><tp:taxon-name>Foenatopus annulitarsus</tp:taxon-name></italic> TypeEnderlein. ♀ Dr. Enderlein det. 1913”, “Paralectotypus <italic><tp:taxon-name>Foenatopus annulitarsus</tp:taxon-name></italic> Enderlein des. Belokobylskij 92”, “Eberswalde coll. DEI”, “OSUC 0021933”.</p><p>Holotype of <italic><tp:taxon-name>Foenatopus aratifrons</tp:taxon-name></italic>,♂ (SDEI): “[China], Formosa, Kankau (Koshun), H. Sauter, v. 1912”, “<italic><tp:taxon-name>Foenatopus aratifrons</tp:taxon-name></italic> Type Enderl. ♂ Dr. Enderlein det. 1913”, “ Holotypus” “<italic>aratifrons</italic> Enderl. 1913 HT <italic>aratifrons</italic>”, “Coll. DIE Eberswalde”, “OSUC 0021934”.</p><p>Holotype of <italic><tp:taxon-name>Foenatopus yunnanensis</tp:taxon-name></italic>, ♀, “CHINA: Yunnan, Xishuangbanna, Mengzhe, 1200 m., C.A.S.”, “19.vii.1958, Yong-shu Wang”, “HOLOTYPE”, “<italic><tp:taxon-name>Foenatopus yunnanensis</tp:taxon-name></italic> <!--PageBreak-->Chao, Holotype”. Paratypes, 2 ♀ (CAZB): 1 ♀, “CHINA: Yunnan, Xishuangbanna, Meng’a, 1050–1080 m. C.A.S.”, “19.vii.1958, Fu-ji Pu”; 1 ♀, id., but “CHINA: Yunnan, Xishuangbanna, Mengzhe, 1200 m. C.A.S.”, “30.viii.1958”, “PARATYPE”, “<italic><tp:taxon-name>Foenatopus yunnanensis</tp:taxon-name></italic> Chao, Paratype”.</p></tp:treatment-sec><tp:treatment-sec sec-type="Other material"><title>Other material.</title><p>2 ♀ + 1 ♂ (SCAU): 1 ♀, CHINA: Hainan, Mt. Diaoluoshan, 16.vii.2006, Li-qiong Weng, No. 200800171; 1 ♀, CHINA: Hainan, 3.ii.1981, Li-zhong Hua, No. 870229; 1 ♂, CHINA: Guangxi, Longzhou, Nonggang, 18.v.1982, Jun-hua He, No. 821489; 1 ♀ (RMNH): “N. Vietnam: Hoa Binh Pa Co Hang Kia N. R., 1041 m, N20°44'29" E04°55'44",11–23. x. 2009, Mal. tr. 23, RMNH 09 C. v. Achterberg &amp; R. de Vries”; 4 ♀ (HNHM): “Formosa, Sauter”, “Kosempo, ix.1909, id., i.1910”, “Fuhosho, viii.1909, id., ix.1909”.</p></tp:treatment-sec><tp:treatment-sec sec-type="Diagnosis"><title>Diagnosis.</title><p>Head transverse in dorsal view <xref ref-type="fig" rid="F3">(Figs 17</xref>, <xref ref-type="fig" rid="F5">32</xref>, <xref ref-type="fig" rid="F7">46</xref>) and more or less elliptical in lateral view (<xref ref-type="fig" rid="F3">Figs 18</xref>, <xref ref-type="fig" rid="F5">33</xref>, <xref ref-type="fig" rid="F7">47</xref>); frons of female irregularly vermiculate-rugose; temple with some striae from vertex; neck short, with several pairs of carinae and medially depressed; pronotum robust and with strongly developed sculptures (<xref ref-type="fig" rid="F3">Figs 14, 15</xref>, <xref ref-type="fig" rid="F5">27, 28</xref>, <xref ref-type="fig" rid="F6">38, 39</xref>, <xref ref-type="fig" rid="F7">41, 42</xref>); propodeum distinctly foveolate and with rugulae in between (<xref ref-type="fig" rid="F3">Figs 16</xref>, <xref ref-type="fig" rid="F5">29</xref>, <xref ref-type="fig" rid="F7">43</xref>); pterostigma moderately short and its apex comparatively wide (<xref ref-type="fig" rid="F3">Figs 12</xref>, <xref ref-type="fig" rid="F5">26</xref>, <xref ref-type="fig" rid="F6">37</xref>, <xref ref-type="fig" rid="F7">40</xref>); vein 2-CU1 of fore wing distinctly developed, 0.7–1.1 times as long as vein cu-a (<xref ref-type="fig" rid="F3">Figs 12</xref>, <xref ref-type="fig" rid="F5">26</xref>, <xref ref-type="fig" rid="F6">37</xref>, <xref ref-type="fig" rid="F7">40</xref>); vein r of fore wing obtusely angled with vein SR1 because of short sublongitudinal vein 3-SR; hind femur (<xref ref-type="fig" rid="F4">Figs 23</xref>, <xref ref-type="fig" rid="F5">30</xref>, <xref ref-type="fig" rid="F7">44</xref>) with 3 large teeth ventrally and the teeth sometime with whitish part; hind basitarsus of female largely ivory or whitish (<xref ref-type="fig" rid="F4">Figs 23</xref>); length of ovipositor sheath 0.7–0.9 times as long as body length; ovipositor sheath with small brownish subapical band (<xref ref-type="fig" rid="F4">Figs 25</xref>, <xref ref-type="fig" rid="F5">31</xref>) or completely black (<xref ref-type="fig" rid="F5">Fig. 35</xref>).</p></tp:treatment-sec><tp:treatment-sec sec-type="Description"><title>Description.</title><p>Redescribed after a female from Hainan (Mt. Diaoluoshan), length of body 13.1 mm, of fore wing 7.0 mm, and of ovipositor sheath 9.1 mm.</p><p><italic>Head.</italic> Flagellum with 30 flagellomeres; first flagellomere very short, twice its maximum width, almost equal to pedicel and half as long as second flagellomere; frons (<xref ref-type="fig" rid="F5">Fig. 34</xref>) strongly reticulate-rugose, rugae extending to coronal area; three anterior coronal teeth acute, both posterior ones arcuate; vertex (<xref ref-type="fig" rid="F5">Fig. 32</xref>) with four strong, curved spaced carinae followed by coarsely transversely rugose and slightly convex area; temple (<xref ref-type="fig" rid="F5">Fig. 33</xref>) with weak rugae from vertex along orbit, ventrally smooth, temple roundly narrowed behind eyes; head transverse in dorsal view.</p><p><italic>Mesosoma.</italic>Neck (<xref ref-type="fig" rid="F5">Figs 27, 28</xref>) rather robust, anteriorly deeply emarginate, dorso-medially impressed, laterally with four pairs of oblique carinae, carinae interrupted dorsally, neck postero-dorsally at lower level than middle pronotum; middle pronotum coarsely transversely striate, postero-medially with a shallow foveola; posterior pronotum largely rugose, posteriorly somewhat striate, laterally convex part weakly reticulate-rugose; mesoscutum largely strongly carinate-rugose, anterior 0.2 transversely striate; notauli and middle groove distinct on anterior 0.2; axillae strongly foveolate and with striate interspaces; scutellum (<xref ref-type="fig" rid="F5">Fig. 29</xref>) laterally and marginally foveolate and with striate interspaces, medially largely smooth and somewhat longitudinal striate; mesopleuron largely striate, anteriorly covered with short whitish setosity, ventrally<!--PageBreak--> sparsely shallowly foveolate; convex part of metapleuron strongly reticulate-foveolate, foveolae large and deeper than those on mesopleuron; propodeum (<xref ref-type="fig" rid="F5">Fig. 29</xref>) mostly with median-sized, circular foveolae and with striate interspaces, inside of foveolae polished, some foveolae posteriorly coalescent and resulting two large foveae.</p><p><italic>Wings.</italic> Fore wing (<xref ref-type="fig" rid="F5">Fig. 26</xref>): wing hyaline; vein 2-CU1 0.9 times as long as vein cu-a; pterostigma obtuse apically and comparatively wide and short, 1.4 times as long as vein r and 8.3 times as its maximum width; vein r ends 0.24 times length of pterostigma behind level of apex of pterostigma; vein SR1 about 1.3 times as long as vein r; vein SR1 and vein r obtuse-angled, vein SR1 elongate towards vein margin and ending near before reaching vein margin.</p><p><italic>Legs.</italic> Anterior 0.6 of hind coxa coarsely rugose and somewhat reticulate, posterior part transversely annularly striate; hind femur (<xref ref-type="fig" rid="F5">Fig. 30</xref>) densely transversely strigate, with 3 large ventral teeth, basal tooth obtuse-triangular; hind tibia 1.2 times as long as hind femur, largely irregularly obliquely strigate, apically densely bristly setose; basal narrow part of hind tibia 1.5 times as widened part, inner side of widened part basally steeply depressed; basitarsus parallel-sided, its ventral length 4.7 times as long as its width, ventrally densely setose.</p><p><italic>Metasoma.</italic> First tergite largely transversely striate, basal 0.2 rugose and apical 0.05 smooth, first tergite 10.2 times as long as its maximum width, 2.8 times as long as second tergite and 0.8 times as long as rest of metasoma; second tergite basal 0.2 rugose, medially largely microreticulate and apical 0.2 aciculate; rest of tergites transversely aciculate, somewhat smooth; pygidial area setose, laterally shallowly impressed, medially distinctly convex and granulate, pygidial impression widely reversed V-shaped; length of ovipositor sheath 0.7 times as long as body length, length of subapical brownish band 0.4 times length of dark apex (<xref ref-type="fig" rid="F5">Fig. 31</xref>).</p><p><italic>Colour.</italic> Largely black, except parts as follows: head dark brown with some reddish tint; frons ivory from mandibles to narrowly above antennae; scape, pedicel, posterior coronal teeth and carinae between posterior ocelli on vertex, two spots behind posterior ocelli reddish brown; basal rugose part dorsally red brown but laterally with two yellow spots; malar space, basal part of mid tibia, basal half of mid basitarsus, ventral large teeth of hind femur and hind basitarsus whitish; subapex of ovipositor sheath pale brown.</p><p><italic>Male.</italic> Body length 16 mm; almost the same as female, but different in body colour (Chao, 1964). A specimen from Guangxi (No. 821489) with body length 11.5 mm, frons completely yellowish (<xref ref-type="fig" rid="F6">Fig. 36</xref>), carinae on the neck complete and transverse (<xref ref-type="fig" rid="F6">Figs 38, 39</xref>), and vein 2-CU1 of fore wing 0.3 times as long as vein cu-a (<xref ref-type="fig" rid="F6">Fig. 37</xref>).</p><p><italic>Variation.</italic> Female: length of body 6.5–15 mm, of fore wing 3.6–7.7 mm, and of ovipositor sheath 7.2–14 mm; vein 2-CU1 0.9–1.1 times as long as vein cu-a; pterostigma 1.4–1.8 times as long as vein r and 8.3–9.5 times as long as its maximum width; first tergite 9.0–12.8 times as long as its maximum width, 2.1–2.8 times as second tergite and 0.7–0.9 times as rest of tergites; length of ovipositor sheath 0.7–0.9 times as long as body length; length of subapical brownish or yellowish band of ovipositor sheath 0.4–0.8 times length of dark apex. One specimen from Hainan (No. 870229)<!--PageBreak--> has ovipositor sheath totally dark brown and without pale brownish part; carinae on the neck complete and not interrupted dorsally; mixed coloured, coronal area, pronotum, propodeum, first tergite largely red brown. Male: body length 11.5–16 mm; frons completely yellowish (<xref ref-type="fig" rid="F6">Figs 36</xref>, <xref ref-type="fig" rid="F7">48</xref>); Neck with transverse and complete carinate (<xref ref-type="fig" rid="F6">Fig. 39</xref>) or obliquely carinate (<xref ref-type="fig" rid="F7">Fig. 41</xref>); vein 2-CU1 of fore wing 0.3–0.9 times as long as vein cu-a.</p></tp:treatment-sec><tp:treatment-sec sec-type="Distribution"><title>Distribution.</title><p>China (Yunnan, Guangxi, Taiwan, Hainan); Vietnam.</p></tp:treatment-sec><tp:treatment-sec sec-type="Notes"><title>Notes.</title><p>The type series of <italic><tp:taxon-name>Foenatopus yunnanensis</tp:taxon-name></italic> has been examined and proved to be in the variation of <italic><tp:taxon-name>Foenatopus annulitarsus</tp:taxon-name></italic>. Vietnam is a new record for this species.</p></tp:treatment-sec></tp:taxon-treatment><tp:taxon-treatment><tp:treatment-meta><mixed-citation publication-type="journal"><person-group><name><surname>Hong</surname><given-names>Chun-dan</given-names></name><name><surname>van Achterberg</surname><given-names>Cornelis</given-names></name><name><surname>Xu</surname><given-names>Zai-fu</given-names></name></person-group><article-title>
                	A revision of the Chinese Stephanidae (Hymenoptera, Stephanoidea)
                	</article-title><source>Zookeys</source><day>21</day><month>6</month><year>2011</year><volume>2011</volume><issue>110</issue><fpage>1</fpage><lpage>108</lpage><pub-id pub-id-type="doi">10.3897/zookeys.110.918</pub-id></mixed-citation></tp:treatment-meta><tp:nomenclature><tp:taxon-name>
                            	<tp:taxon-name-part taxon-name-part-type="genus">Foenatopus</tp:taxon-name-part>
                            	<tp:taxon-name-part taxon-name-part-type="species">brevimaculatus</tp:taxon-name-part>
                            <object-id xmlns:xlink="http://www.w3.org/1999/xlink" xlink:type="simple">urn:lsid:zoobank.org:act:55C7F0B1-F0B1-47E1-859A-80BA4FD02AB4</object-id>
														<object-id xmlns:xlink="http://www.w3.org/1999/xlink" xlink:type="simple">http://species-id.net/wiki/Foenatopus_brevimaculatus</object-id>
                            </tp:taxon-name><tp:taxon-status xmlns:xlink="http://www.w3.org/1999/xlink" xlink:type="simple">sp. n.</tp:taxon-status><xref ref-type="fig" rid="F8">Figs 49–57</xref></tp:nomenclature><tp:treatment-sec sec-type="Type material"><title>Type material.</title><p>Holotype (SCAU), ♀, CHINA: Hainan, Mt. Yinggeling, 2008.v.1–2, Jing-xian Liu, No. 200800051. Paratypes, 2 ♂ (SCAU), CHINA: Hainan, Mt. Yinggeling, 16.xi.2008, Zai-fu Xu, No. 200800189; CHINA: Guangdong, Mt. Guanyinshan, 15–16.ix.2007, Zai-fu Xu, No. 200800179; 1 ♂ (RMNH), id., but No. 200800180.</p></tp:treatment-sec><tp:treatment-sec sec-type="Diagnosis"><title>Diagnosis.</title><p>Vertex finely transversely striate (<xref ref-type="fig" rid="F8">Fig. 55</xref>); frons of female with 3 triangular ivory streaks and not reaching level of anterior coronal tooth (<xref ref-type="fig" rid="F8">Fig. 57</xref>); temple smooth and shiny, with a short ivory streak along eye (<xref ref-type="fig" rid="F8">Fig. 56</xref>); neck in lateral view without transverse carinae and flat medially or slightly impressed (<xref ref-type="fig" rid="F8">Figs 50, 51</xref>); pronotum mostly coriaceous; propodeum finely foveolate; pterostigma long and narrow, subparallel-sided, apically acute (<xref ref-type="fig" rid="F8">Fig. 49</xref>); vein 2-CU1 of fore wing absent (<xref ref-type="fig" rid="F8">Fig. 49</xref>); both large teeth on hind femur largely dark brown or blackish (<xref ref-type="fig" rid="F8">Fig. 53</xref>); ovipositor sheath completely black (<xref ref-type="fig" rid="F8">Fig. 54</xref>).</p></tp:treatment-sec><tp:treatment-sec sec-type="Description"><title>Description.</title><p>Holotype, female, length of body 12.5 mm, of fore wing 6.7 mm, and of ovipositor sheath 11.8 mm.</p><p><italic>Head.</italic> Antenna with flagellomeres partly missing; frons with spaced striae and microreticulate (<xref ref-type="fig" rid="F8">Fig. 57</xref>); three anterior coronal teeth large and acute, two posterior ones short and wider; coronal area with some longitudinal carinae; vertex flat and finely transversely striate (<xref ref-type="fig" rid="F8">Fig. 55</xref>); temple smooth and shiny, narrowly rounded behind eye (<xref ref-type="fig" rid="F8">Fig. 56</xref>).</p><p><italic>Mesosoma.</italic> Pronotum (<xref ref-type="fig" rid="F8">Figs 50, 51</xref>) slender and mostly coriaceous; neck anteriorly deeply emarginated and flat medial-dorsally; posterior pronotum narrowly smooth; anterior half of mesoscutum transversely striate, posterior half with shallow foveolae; scutellum (<xref ref-type="fig" rid="F8">Fig. 52</xref>) smooth and aciculate, laterally with some small punctures; mesopleuron robust, microreticulate and sparsely punctured, anterior third densely setose; metapleuron and propodeum (<xref ref-type="fig" rid="F8">Fig. 52</xref>) finely foveolate and rugulose in between.</p><!--PageBreak--><p><italic>Wings.</italic> Fore wing (<xref ref-type="fig" rid="F2">Fig. 7</xref>): wing hyaline, vein 2-CU1 absent; pterostigma elongate and subparallel-sided, acute apically, 15 times as long as its maximum width and 2.7 times as vein r; vein r and vein SR1 obtuse-angled, vein r ends 0.2 times length of pterostigma behind level of apex of pterostigma; vein SR1 subparallel to costal margin.</p><p><italic>Legs.</italic> Hind coxa transversely striate, subapex dilated; hind femur (<xref ref-type="fig" rid="F8">Fig. 53</xref>) rugulose or microreticulate, with 2 large ventral teeth and with a comparatively smaller obtuse basal tooth; hind tibia coriaceous, 1.1 times as long as hind femur; basal narrow part of hind tibia 1.1 times as long as widened part, inner side of widened part basally distinctly depressed, followed by convex and setose area, apically densely setose.</p><p><italic>Metasoma.</italic> First tergite transversely striate, 15.3 times as long as its maximum width, 2.5 times as second tergite and 0.9 times as remainder of tergites; second tergite basal 0.2 rugose, remaining tergites largely smooth or weakly aciculate; pygidial area distinctly differentiated, pygidial impression reverse V-shaped; ovipositor sheath completely black (<xref ref-type="fig" rid="F8">Fig. 54</xref>) and 0.9 times as long as body length.</p><p><italic>Colour.</italic>Largely black; frons with 3 short ivory streaks not reaching level of anterior coronal tooth (<xref ref-type="fig" rid="F8">Fig. 57</xref>); hind legs largely dark brown.</p><p><italic>Male.</italic> Similar to female, but differ in: comparatively smaller in size, body length 7–9.5 mm; ivory or yellowish streaks longer and reach level of anterior coronal tooth.</p></tp:treatment-sec><tp:treatment-sec sec-type="Distribution"><title>Distribution.</title><p>Oriental China (Guangdong, Hainan).</p></tp:treatment-sec><tp:treatment-sec sec-type="Etymology"><title>Etymology.</title><p>The species was named <italic>brevimaculatus</italic> because of the short ivory streaks on the frons.</p></tp:treatment-sec></tp:taxon-treatment><tp:taxon-treatment><tp:treatment-meta><mixed-citation publication-type="journal"><person-group><name><surname>Hong</surname><given-names>Chun-dan</given-names></name><name><surname>van Achterberg</surname><given-names>Cornelis</given-names></name><name><surname>Xu</surname><given-names>Zai-fu</given-names></name></person-group><article-title>
                	A revision of the Chinese Stephanidae (Hymenoptera, Stephanoidea)
                	</article-title><source>Zookeys</source><day>21</day><month>6</month><year>2011</year><volume>2011</volume><issue>110</issue><fpage>1</fpage><lpage>108</lpage><pub-id pub-id-type="doi">10.3897/zookeys.110.918</pub-id></mixed-citation></tp:treatment-meta><tp:nomenclature><tp:taxon-name>
                            	<tp:taxon-name-part taxon-name-part-type="genus">Foenatopus</tp:taxon-name-part>
                            	<tp:taxon-name-part taxon-name-part-type="species">chinensis</tp:taxon-name-part>
                            <object-id xmlns:xlink="http://www.w3.org/1999/xlink" xlink:type="simple">http://species-id.net/wiki/Foenatopus_chinensis</object-id>
                            </tp:taxon-name><tp:taxon-authority>(Elliott, 1919)</tp:taxon-authority><xref ref-type="fig" rid="F9">Figs 58</xref><xref ref-type="fig" rid="F10"/><xref ref-type="fig" rid="F11">86</xref><tp:nomenclature-citation-list><tp:nomenclature-citation><tp:taxon-name>Diastephanus chinensis</tp:taxon-name><comment><xref ref-type="bibr" rid="B16">Elliott 1919</xref>: 73; <xref ref-type="bibr" rid="B18">Elliott 1922</xref>: 801, 814; <xref ref-type="bibr" rid="B15">Chao 1964</xref>: 383, 388.</comment></tp:nomenclature-citation><tp:nomenclature-citation><tp:taxon-name>Foenatopus chinensis</tp:taxon-name><comment><xref ref-type="bibr" rid="B8">Aguiar 2004</xref>: 22.</comment></tp:nomenclature-citation><tp:nomenclature-citation><tp:taxon-name>Diastephanus cerviculatus</tp:taxon-name><comment><xref ref-type="bibr" rid="B15">Chao 1964</xref>: 383–384, 388, Figs I (7), III (2–3), IV (1, 3, 11). syn. n.<italic><tp:taxon-name>Foenatopus cerviculatus</tp:taxon-name></italic><xref ref-type="bibr" rid="B12">Belokobylskij 1995</xref>: 21; <xref ref-type="bibr" rid="B8">Aguiar 2004</xref>: 22.<italic><tp:taxon-name>Diastephanus flavifrons</tp:taxon-name></italic><xref ref-type="bibr" rid="B15">Chao 1964</xref>: 383–385, 389, Figs I (8); syn. n.</comment></tp:nomenclature-citation><tp:nomenclature-citation><tp:taxon-name>Foenatopus flavifrons</tp:taxon-name><comment><xref ref-type="bibr" rid="B12">Belokobylskij 1995</xref>: 21.</comment></tp:nomenclature-citation><tp:nomenclature-citation><tp:taxon-name>Foenatopus chaoi</tp:taxon-name><comment><xref ref-type="bibr" rid="B12">Belokobylskij 1995</xref>: 21(new name for <italic><tp:taxon-name>Foenatopus flavifrons</tp:taxon-name></italic> (Chao, 1964), not Elliott, 1917); <xref ref-type="bibr" rid="B8">Aguiar 2004</xref>: 22. syn. n.</comment></tp:nomenclature-citation></tp:nomenclature-citation-list></tp:nomenclature><tp:treatment-sec sec-type="Type material"><title>Type material.</title><p>Holotype of <italic><tp:taxon-name>Foenatopus chinensis</tp:taxon-name></italic> (BMNH): “Type”, “B.M. Type Hym., 3.a.45”, “B.M. Type <italic><tp:taxon-name>Diastephanus chinensis</tp:taxon-name></italic> <xref ref-type="bibr" rid="B16">Elliott 1919</xref>)”, “<italic><tp:taxon-name>Diastephanus chinensis</tp:taxon-name></italic> E.A. Elliott, Type, 5.3.19 [= 5.iii.1919]”, “[?CHINA: Yunnan], Haute Mekong, Tong King, 13.iv.1918, R.V. de Salvaza”, “Indo China, R.V. de Salvaza, 1919–25”.</p><p>Holotype of <italic><tp:taxon-name>Foenatopus cerviculatus</tp:taxon-name></italic>, ♀ (CAZB), “CHINA: Yunnan, Xishuangbanna, Yunjinghong, 650 m. C.A.S.”, “8.x.1957, Ling-chao Zang”, “HOLOTYPE”, “<italic><tp:taxon-name>Diastephanus cerviculatus</tp:taxon-name></italic> <!--PageBreak-->Chao, Holotype”. Paratypes (2 ♀; CAZB): 1 ♀, “CHINA: Yunnan, Xishuangbanna, Meng’a, 1050–1080 m. C.A.S.”, “13.v.1958, Fu-ji Pu”, “PARATYPE”, “<italic><tp:taxon-name>Diastephanus cerviculatus</tp:taxon-name></italic> Chao, paratype”; 1 ♀, “CHINA: Yunnan, Xishuangbanna, Xiaomengyang, 850 m. C.A.S.”, “28.viii.1958, Yi-ran Zhang”, “PARATYPE”, “<italic><tp:taxon-name>Diastephanus cerviculatus</tp:taxon-name></italic> Chao, paratype”.</p><p>Holotype of <italic><tp:taxon-name>Foenatopus chaoi</tp:taxon-name></italic>, ♂ (CAZB): “CHINA: Yunnan, Xishuangbanna, Menghun, 1750 m. C.A.S.”, “1.vi.1958, Zheng Le-yi”, “HOLOTYPE”, “<italic><tp:taxon-name>Diastephanus flavifrons</tp:taxon-name></italic> Chao, Holotype”. Paratypes (2 ♀ (?), CAZB): 1 ♀ , id., but Damenglong, 650 m, 18.vi.1958; 1 ♀, id., but Mengzhe, 670m, 6.ix.1958, Wang Yong-shu, “PARATYPE”, “<italic><tp:taxon-name>Diastephanus flavifrons</tp:taxon-name></italic> Chao, Paratype”.</p></tp:treatment-sec><tp:treatment-sec sec-type="Other material"><title>Other material.</title><p>3 ♀ + 6 ♂ (SCAU): 1 ♀ + 1 ♂, CHINA: Guangdong, Guangzhou, Shaojiwo, 3.v.2009, Ming-yi Tian, No. 200800185; No. 200800186; 2 ♀, CHINA: Guangdong, Mt. Nankunshan, 1.vi.2009, Zai-fu Xu, No. 200800187; No. 200800188; 1♂, CHINA: Guangdong, Mt. Nankun, x.2009, Chun-dan Hong, No. 200800191; 5 ♂, CHINA: Guangdong, Zhaoqing, Xiwanggu, 14–15.iv.2007, Zai-fu Xu, No. 200800173; No. 200800174; No. 200800175; No. 200800176; CHINA: Guangdong, Mt. Nankunshan, x.2009, Chun-dan Hong, No. 200800191; 3 ♀ (ZJUC): CHINA: Guangxi, Nanning, 1982.v.11, Jun-hua He, No. 821224; id., but No. 8212248; CHINA: Guangxi, Nanning, 1982.v.11, Jun-hua He, No. 821228.</p></tp:treatment-sec><tp:treatment-sec sec-type="Diagnosis"><title>Diagnosis.</title><p>Vertex finely transversely striate (<xref ref-type="fig" rid="F9">Figs 64</xref>, <xref ref-type="fig" rid="F10">74</xref>, <xref ref-type="fig" rid="F11">84</xref>); frons of female with elongate pale yellowish or ivory patches laterally (<xref ref-type="fig" rid="F9">Figs 66</xref>, <xref ref-type="fig" rid="F11">76</xref>), of male completely ivory (<xref ref-type="fig" rid="F11">Fig. 86</xref>); temple smooth and shiny, with yellowish streak along eye (<xref ref-type="fig" rid="F9">Figs 65</xref>, <xref ref-type="fig" rid="F10">75</xref>, <xref ref-type="fig" rid="F11">85</xref>); pronotum long and slender, neck medially distinctly impressed and with several carinae (<xref ref-type="fig" rid="F9">Figs 59</xref>, <xref ref-type="fig" rid="F10">68</xref>, <xref ref-type="fig" rid="F11">78</xref>); propodeum distinctly foveolate (<xref ref-type="fig" rid="F10">Figs 70</xref>, <xref ref-type="fig" rid="F11">80</xref>); vein 2-CU1 of fore wing nearly absent (<xref ref-type="fig" rid="F9">Figs 58</xref>, <xref ref-type="fig" rid="F10">67</xref>, <xref ref-type="fig" rid="F11">77</xref>); pterostigma of female distinctly long and apically acute, its length 20–21 times as long as maximum width (<xref ref-type="fig" rid="F9">Figs 58</xref>, <xref ref-type="fig" rid="F10">67</xref>); hind femur with two large ventral teeth, both large teeth on hind femur mostly dark brown or blackish (<xref ref-type="fig" rid="F9">Figs 61</xref>, <xref ref-type="fig" rid="F10">71</xref>, <xref ref-type="fig" rid="F11">82</xref>); pygidial impression of female deep and reverse V-shaped (<xref ref-type="fig" rid="F10">Fig. 72</xref>); ovipositor sheath 0.7–1.0 times as long as body length; ovipositor sheath with subapical whitish band (<xref ref-type="fig" rid="F9">Figs 62</xref>, <xref ref-type="fig" rid="F10">73</xref>).</p></tp:treatment-sec><tp:treatment-sec sec-type="Description"><title>Description.</title><p>Redescribed after a female from Guangdong (Guangzhou), length of body 15.7 mm, of fore wing 8.4 mm, and of ovipositor sheath 10.8 mm.</p><p><italic>Head.</italic> Flagellum with 30 flagellomeres; length of first flagellomere 4.2 times its maximum width and 0.7 times as second flagellomere; frons finely transversely striate (<xref ref-type="fig" rid="F10">Fig. 76</xref>); coronal area with oval-elongate, regular carinae encircling central ocellus and coronal teeth; three anterior coronal teeth large and acute, both posterior ones small and ear-like; vertex with three short transverse carinae between posterior ocelli, followed by finely transversely striate flattened area, striae widely posteriorly reaching to occipital carina (<xref ref-type="fig" rid="F10">Fig. 74</xref>); temple with striae from vertex, but smooth ventrally (<xref ref-type="fig" rid="F10">Fig. 75</xref>); temple narrowed behind eye, genal angle indistinct in dorsal view.</p><p><italic>Mesosoma.</italic> Neck (<xref ref-type="fig" rid="F10">Figs 68, 69</xref>) distinctly elongate, anteriorly deeply emarginate, neck at same level with middle pronotum, pronotal fold absent; neck and middle pronotum transversely spaced carinate dorsally, somewhat smooth posteriorly; posterior <!--PageBreak-->pronotum distinctly differentiated and steeply elevated dorsally, largely strigate and punctured, with sparse, short setosity, narrowly smooth posteriorly; prosternum transversely strigate and with some setae; mesoscutum anterior half transversely strigate, posterior half with several medium-sized foveolae and rugose; notauli distinct and straight, median groove absent; axillae rugose, with several foveolae medially, and separated basally by a large deep fovea; scutellum largely smooth, sparsely with several punctures, each bearing a short seta (<xref ref-type="fig" rid="F10">Fig. 70</xref>); mesopleuron largely strigate and with small punctures, anteriorly densely whitish setose; convex part of metapleuron reticulate-foveolate, ventrally with spaced carinae and with both anterior and ventral depressions large and deep; propodeum strongly and densely reticulate-foveolate, the foveolae rather large and irregularly shaped, smooth inside, posteriorly with four smooth and large foveolae (<xref ref-type="fig" rid="F10">Fig. 70</xref>).</p><p><italic>Wings.</italic> Fore wing (<xref ref-type="fig" rid="F10">Fig. 67</xref>): wing hyaline, vein 2-Cu1 weakly developed, 0.2 times as long as vein cu-a; pterostigma elongate and acute apically, 2.9 times as long as vein r and 21.2 times long as its maximum width; vein r and vein SR1 obtuse-angled, vein r ends 0.3 times length of pterostigma behind level of apex of pterostigma; vein SR1 subparallel to costal margin, and disappearing 0.5 times its length before reaching wing margin.</p><p><italic>Legs.</italic> Hind coxa finely transversely spaced striate, basally somewhat rugose, outer side of subapex dilated (<xref ref-type="fig" rid="F11">Fig. 81</xref>); hind femur swollen, finely densely strigate and sparsely with very short, soft setae, ventrally with two large acute teeth and with two obtuse basal tubercles (<xref ref-type="fig" rid="F10">Fig. 71</xref>); hind tibia 1.2 times as long as hind femur; basal narrow part of hind tibia obliquely strigate and 1.5 times as long as widened part, outer side of widened part coriaceous and microreticulate, inner side of widened part basally distinctly depressed, followed by convex and setose area, apically densely setose; basitarsus parallel-sided, rather slender, its ventral length 7.2 times as long as its width, ventrally densely setose.</p><p><italic>Metasoma.</italic> First tergite cylindrical, finely transversely strigate, basally somewhat rugose (<xref ref-type="fig" rid="F10">Fig. 72</xref>), first tergite 11.1 times as long as its maximum width, 2.5 times as second tergite and 0.9 times as remainder of tergites; second tergite basal 0.2 rugose, rest of tergites aciculate; pygidial area narrowly impressed and setose, pygidial impression somewhat reverse V-shaped (<xref ref-type="fig" rid="F10">Fig. 72</xref>); length of ovipositor sheath 0.7 times as long as body length, length of subapical whitish band 1.9 times length of dark apex (<xref ref-type="fig" rid="F10">Fig. 73</xref>).</p><p><italic>Colour.</italic>Largely black; frons with three longitudinal ivory streaks, one centrally and the other two along the inner orbits; temple with an ivory streak along eye; antenna brown; fore and middle legs with brown parts; subapical ovipositor sheath whitish.</p><p><italic>Male.</italic>Very similar to female, but differs as follows: smaller; frons entirely vivid bright yellow, distinctly contrasting with colour of vertex (<xref ref-type="fig" rid="F11">Fig. 86</xref>); a third basal tooth present and quite acute (<xref ref-type="fig" rid="F11">Fig. 82</xref>).</p><p><italic>Variation.</italic> Female: length of body 9–17 mm, of fore wing 5.5–12 mm, and of ovipositor 6.8–18 mm; frons with 2–3 yellowish streaks along eyes (<xref ref-type="fig" rid="F9">Figs 62</xref>, <xref ref-type="fig" rid="F10">76</xref>); vein 2-CU1 of fore wing nearly absent (<xref ref-type="fig" rid="F9">Figs 58</xref>, <xref ref-type="fig" rid="F10">67</xref>, <xref ref-type="fig" rid="F11">77</xref>); pterostigma 2.8–2.9 times longer than vein r and 13–21 times longer than wide (<xref ref-type="fig" rid="F9">Figs 58</xref>, <xref ref-type="fig" rid="F10">67</xref>, <xref ref-type="fig" rid="F11">77</xref>); length of ovipositor sheath<!--PageBreak--> 0.7–1.0 times as long as body length; length of subapical whitish band1.0–2.5times as long as apical blackish part (<xref ref-type="fig" rid="F9">Figs 62</xref>, <xref ref-type="fig" rid="F10">73</xref>). Male: length of body 7–13 mm, and of fore wing 5.7–6.9 mm.</p></tp:treatment-sec><tp:treatment-sec sec-type="Distribution"><title>Distribution.</title><p>Oriental China (Yunnan, Guangxi, Guangdong, Hong Kong); Vietnam.</p></tp:treatment-sec><tp:treatment-sec sec-type="Notes"><title>Notes.</title><p>The holotype of <italic><tp:taxon-name>Foenatopus chinensis</tp:taxon-name></italic> has two yellowish streaks along the eyes on the frons (<xref ref-type="fig" rid="F9">Fig. 66</xref>), as in two paratypes of <italic><tp:taxon-name>Foenatopus cerviculatus</tp:taxon-name></italic> (<xref ref-type="bibr" rid="B15">Chao 1964</xref>). The type series of <italic><tp:taxon-name>Foenatopus chaoi</tp:taxon-name></italic> is very similar to <italic><tp:taxon-name>Foenatopus cerviculatus</tp:taxon-name></italic> but differs by having the frons entirely yellow below the anterior coronal tooth. This is considered to be a characteristic of the males. Considering the colour of the frons they are males and not females as suggested by <xref ref-type="bibr" rid="B15">Chao (1964)</xref>.</p></tp:treatment-sec></tp:taxon-treatment><tp:taxon-treatment><tp:treatment-meta><mixed-citation publication-type="journal"><person-group><name><surname>Hong</surname><given-names>Chun-dan</given-names></name><name><surname>van Achterberg</surname><given-names>Cornelis</given-names></name><name><surname>Xu</surname><given-names>Zai-fu</given-names></name></person-group><article-title>
                	A revision of the Chinese Stephanidae (Hymenoptera, Stephanoidea)
                	</article-title><source>Zookeys</source><day>21</day><month>6</month><year>2011</year><volume>2011</volume><issue>110</issue><fpage>1</fpage><lpage>108</lpage><pub-id pub-id-type="doi">10.3897/zookeys.110.918</pub-id></mixed-citation></tp:treatment-meta><tp:nomenclature><tp:taxon-name>
                            	<tp:taxon-name-part taxon-name-part-type="genus">Foenatopus</tp:taxon-name-part>
                            	<tp:taxon-name-part taxon-name-part-type="species">cinctus</tp:taxon-name-part>
                            <object-id xmlns:xlink="http://www.w3.org/1999/xlink" xlink:type="simple">http://species-id.net/wiki/Foenatopus_cinctus</object-id>
                            </tp:taxon-name><tp:taxon-authority>(Matsumura, 1912)</tp:taxon-authority><xref ref-type="fig" rid="F12">Figs 87</xref><xref ref-type="fig" rid="F13"/><xref ref-type="fig" rid="F14">114</xref><tp:nomenclature-citation-list><tp:nomenclature-citation><tp:taxon-name>Stephanus cinctus</tp:taxon-name><comment><xref ref-type="bibr" rid="B29">Matsumura 1912</xref>: 163; <xref ref-type="bibr" rid="B30">Matsumura 1930</xref>: 54.</comment></tp:nomenclature-citation><tp:nomenclature-citation><tp:taxon-name>Megischus cinctus</tp:taxon-name><comment>: <xref ref-type="bibr" rid="B12">Belokobylskij 1995</xref>: 22.</comment></tp:nomenclature-citation><tp:nomenclature-citation><tp:taxon-name>Foenatopus cinctus</tp:taxon-name><comment>: <xref ref-type="bibr" rid="B1">van Achterberg 2002</xref>: 168; <xref ref-type="bibr" rid="B8">Aguiar 2004</xref>: 23.</comment></tp:nomenclature-citation><tp:nomenclature-citation><tp:taxon-name>Foenatopus formosanus</tp:taxon-name><comment><xref ref-type="bibr" rid="B21">Enderlein 1913</xref>: 207, 212; <xref ref-type="bibr" rid="B18">Elliott 1922</xref>: 782, 784, 786; <xref ref-type="bibr" rid="B15">Chao 1964</xref>: 381, 387; <xref ref-type="bibr" rid="B12">Belokobylskij 1995</xref>: 19; <xref ref-type="bibr" rid="B25">Huflejt 1996</xref>: 97–98; <xref ref-type="bibr" rid="B8">Aguiar 2004</xref>: 26. syn. n.</comment></tp:nomenclature-citation></tp:nomenclature-citation-list></tp:nomenclature><tp:treatment-sec sec-type="Type material"><title>Type material.</title><p>Lectotype of <italic><tp:taxon-name>Foenatopus cinctus</tp:taxon-name></italic>, ♀,JAPAN (HUMC): the Hokkaido University Museum, Hokkaido University Sapporo, “Lectotype, ♀, viii.1905, Okinawa, 27, <italic><tp:taxon-name>Stephanus cinctus</tp:taxon-name></italic> n. sp.”.</p><p>Lectotype of <italic><tp:taxon-name>Foenatopus formosanus</tp:taxon-name></italic>, ♀ (SDEI): “[CHINA:], Formosa, Kankau (Koshun), H. Sauter, 1912”, “<italic><tp:taxon-name>Foenatopus formosanus</tp:taxon-name></italic> Type Enderl. ♀ Dr. Enderlein det. 1913”, “22. IV. ”, “Lectotypus <italic><tp:taxon-name>Foenatopus formosanus</tp:taxon-name></italic> Enderlein, des. Belokobylskij, “92”, “LT1, 12PLT <italic>formosanus</italic>”, “OSUC 0021632”. Paralectotype, 8 ♀+7 ♂+1 damaged specimen (SDEI): “Kosempo Formosa H. Sauter”, “Syntypus, “Paralectotypus”, “OSUC 0021825”; “Kankau (Koshun) Formosa H. Sauter, 1912”, 7. IV.”, “<italic><tp:taxon-name>Foenatopus formosanus</tp:taxon-name></italic> Type Enderl. ♀ Dr. Enderlein det. 1913”, “Paralectotypus <italic><tp:taxon-name>Foenatopus formosanus</tp:taxon-name></italic> End. des. Belokobylskij 92”; “Hoozan Formosa H. Sauter, 1910”, 7. IX.”, “<italic><tp:taxon-name>Foenatopus formosanus</tp:taxon-name></italic> Type Enderl. ♀ Dr. Enderlein det. 1913”, “Paralectotypus <italic><tp:taxon-name>Foenatopus formosanus</tp:taxon-name></italic> End. des. Belokobylskij 92”, “OSUC 0021633”; id., “OSUC 0021826”; “Kosempo Formosa H. Sauter”, “<italic><tp:taxon-name>Foenatopus formosanus</tp:taxon-name></italic> Type Enderl. ♀ Dr. Enderlein det. 1913”, “Paralectotypus <italic><tp:taxon-name>Foenatopus formosanus</tp:taxon-name></italic> End. des. Belokobylskij 92”, “OSUC 0021830”; id., but “VI. 1912”, “OSUC 0021634”; “OSUC 0021827”; “Tainan Formosa H. Sauter 1911”, “22. VII., “<italic><tp:taxon-name>Foenatopus formosanus</tp:taxon-name></italic> Type Enderl. ♀ Dr. Enderlein det. 1913”, “Paralectotypus <italic><tp:taxon-name>Foenatopus formosanus</tp:taxon-name></italic> End. des. Belokobylskij 92”; “Taihorin Formosa H. Sauter, 1911”, “7. XI. ”, “<italic><tp:taxon-name>Foenatopus formosanus</tp:taxon-name></italic> Type Enderl. ♂ Dr. Enderlein det. 1913”,<!--PageBreak--> “Lectotypus <italic><tp:taxon-name>Foenatopus formosanus</tp:taxon-name></italic> Enderlein des. Belokobylskij 92”, “Coll. DEI Eberswalde”; id., but “v.[19]10”, “OSUC 0021829”; “Kankau (Koshun) Formosa H. Sauter VI. 1912”, “<italic><tp:taxon-name>Foenatopus formosanus</tp:taxon-name></italic> Type Enderl. ♀ Dr. Enderlein det. 1913”, “Paralectotypus <italic><tp:taxon-name>Foenatopus formosanus</tp:taxon-name></italic> End. des. Belokobylskij 92”, “OSUC 0021828”; id., but “♂ ”, “OSUC 0021634”; “Tainan Formosa H. Sauter 1911”, “22. VII. ”, “<italic><tp:taxon-name>Foenatopus formosanus</tp:taxon-name></italic> Enderlein Type Enderl. ♂ Dr. Enderlein det. 1913”, “Paralectotypus <italic><tp:taxon-name>Foenatopus formosanus</tp:taxon-name></italic> End. des. Belokobylskij 92”; “Anping Formosa H. Sauter, 1911”, “22. VII.”, “<italic><tp:taxon-name>Foenatopus formosanus</tp:taxon-name></italic> Type Enderl. ♂ Dr. Enderlein det. 1913”, “Paralectotypus <italic><tp:taxon-name>Foenatopus formosanus</tp:taxon-name></italic> End. des. Belokobylskij 92”, “OSUC 0021833”; “Fuhosho Formosa H. Sauter iv.[19]10”; “<italic><tp:taxon-name>Foenatopus formosanus</tp:taxon-name></italic> Type Enderl. ♂ Dr. Enderlein det. 1913”, “Paralectotypus <italic><tp:taxon-name>Foenatopus formosanus</tp:taxon-name></italic> End. des. Belokobylskij 92”, “OSUC 0021831”.</p></tp:treatment-sec><tp:treatment-sec sec-type="Other material"><title>Other material.</title><p>1 ♀ (ZJUH): CHINA: Guangxi Longzhou Nonggang, 1982.v.20, He Jun-hua, No. 821599; 107 ♀ + 42 ♂ (HNHM): All with “Formosa, Sauter”; 69 ♀ + 31 ♂, “Kosempo, ix.1909 or x.1909”, 1 ♀, id., but “vii.1909”; 1 ♀, id., but “15–23.vi.1908”; 4 ♀ + 1 ♂, id., but “i.1910”; 1♀, id., “1–5.v.1908”; 3 ♀, “Fuhosho, iii.1909”; 1 ♀, “Mt. Hoozan, xii.1909”; 2 ♀, “Alikang, vi.1909”; 5 ♀, id., but “viii.1909”, 5 ♀, id., but “ix.1909”; 3 ♀, id., but “x.1909”; 1 ♀, “Taihorinsho, xi.1909”, 6 ♀ + 6 ♂, id., but “ix.1909”, 1 ♀, id., but “viii.1909”, 1 ♀ + 4 ♂, id., but “x.1909”, 2 ♀ + 1 ♂, id., but “xi.1909”; 1 ♀, id., but “iv.1910”.</p></tp:treatment-sec><tp:treatment-sec sec-type="Diagnosis"><title>Diagnosis.</title><p>Vertex transversely carinate or striate, centrally and area near eyes more or less coarsely rugose (<xref ref-type="fig" rid="F12">Figs 87, 92</xref>, <xref ref-type="fig" rid="F13">102</xref>, <xref ref-type="fig" rid="F14">112</xref>); frons with 3 yellowish streaks (<xref ref-type="fig" rid="F14">Figs 104, 114</xref>); temple completely yellowish, smooth and shiny (<xref ref-type="fig" rid="F12">Figs 88</xref>, <xref ref-type="fig" rid="F13">103</xref>, <xref ref-type="fig" rid="F14">113</xref>); pronotum moderately robust, transversely carinate or striate in both dorsal and lateral view (<xref ref-type="fig" rid="F12">Figs 93</xref>, <xref ref-type="fig" rid="F13">98, 99</xref>, <xref ref-type="fig" rid="F14">107, 108</xref>); propodeum distinctly foveolate, foveolae and interspaces in between coriaceous (<xref ref-type="fig" rid="F13">Figs 94</xref>, <xref ref-type="fig" rid="F14">109</xref>); pterostigma long and apically acute (<xref ref-type="fig" rid="F12">Figs 89</xref>, <xref ref-type="fig" rid="F13">97</xref>, <xref ref-type="fig" rid="F14">106</xref>); vein 2-CU1 of fore wing distinctly developed, 0.5–1.2 times as long as vein cu-a (<xref ref-type="fig" rid="F12">Figs 89</xref>, <xref ref-type="fig" rid="F13">97</xref>, <xref ref-type="fig" rid="F14">106</xref>); hind femur with 2 large ventral teeth (<xref ref-type="fig" rid="F12">Figs 91</xref>, <xref ref-type="fig" rid="F13">100</xref>, <xref ref-type="fig" rid="F14">110</xref>); ovipositor sheath 1.2–1.4 times as long as body; yellow subapical band of ovipositor sheath about 1.2–1.8 times as long as apical dark part (<xref ref-type="fig" rid="F12">Figs 90</xref>, <xref ref-type="fig" rid="F13">101</xref>, <xref ref-type="fig" rid="F14">111</xref>).</p></tp:treatment-sec><tp:treatment-sec sec-type="Description"><title>Description.</title><p>Redescribed after a female from Guangxi, length of body 13.8 mm, of fore wing 9.5 mm, and of ovipositor sheath 20 mm.</p><p><italic>Head.</italic> Flagellum with 34 flagellomeres; frons (<xref ref-type="fig" rid="F14">Fig. 114</xref>) and vertex (<xref ref-type="fig" rid="F14">Fig. 112</xref>) transversely striate; coronal teeth distinctly acute and followed by three distinct carinae between posterior ocelli; temple smooth and shiny (<xref ref-type="fig" rid="F14">Fig. 113</xref>).</p><p><italic>Mesosoma.</italic> Pronotum (<xref ref-type="fig" rid="F14">Figs 107, 108</xref>) moderately robust and largely coriaceous, neck with 7–8 distinct spaced carinae; mesoscutum (<xref ref-type="fig" rid="F14">Fig. 109</xref>) irregularly foveolate-rugose; scutellum smooth and shiny, laterally sparsely with some punctures (<xref ref-type="fig" rid="F14">Fig. 109</xref>); mesopleuron largely coriaceous and with some small punctures; propodeum (<xref ref-type="fig" rid="F14">Fig. 109</xref>) and convex part of metapleuron densely foveolate and coriaceous.</p><p><italic>Wings.</italic> Fore wing (<xref ref-type="fig" rid="F14">Fig. 106</xref>): wing hyaline, vein 2-Cu1 well developed, 0.4 times as long as vein cu-a; pterostigma elongate and acute apically and 12 times as long as its maximum width; vein r and vein SR1 obtuse-angled, vein r ends third of length of pterostigma behind level of apex of pterostigma; vein SR1 subparallel to costal margin.</p><p><!--PageBreak--><italic>Legs.</italic> Hind coxa transversely striate, basal third rugose; hind femur microreticulate, ventrally with two large acute teeth and with two smaller tubercles basally (<xref ref-type="fig" rid="F14">Fig. 110</xref>); hind tibia coriaceous, 1.2 times as long as hind femur, basal narrow part of hind tibia 1.1 times as long as widened part, inner side of widened part basally distinctly depressed, followed by convex and setose area, apically densely setose.</p><p><italic>Metasoma.</italic> First tergite finely transversely striate, 15 times as long as its maximum width, 2.1 times as second tergite and 0.8 times as remainder of tergites; second tergite basal 0.2 weakly rugose, remainder largely smooth and aciculate; pygidial impression somewhat reverse V-shaped; ovipositor sheath 1.4 times as long as body length, with subapical ivory band 1.5 times length of dark apex (<xref ref-type="fig" rid="F14">Fig. 111</xref>).</p><p><italic>Colour.</italic>Largely dark brown or blackish; frons brownish and with three yellowish streaks; vertex dark brown and reddish brown; temple completely yellowish; ovipositor sheath with subapical ivory band.</p><p><italic>Male.</italic>Similar to female, but smaller.</p><p><italic>Variation.</italic> Female: length of body 9.7–24 mm, of fore wing 6.5–12.6 mm, and of ovipositor 16–29 mm; vein 2-CU1 of fore wing 0.5–1.2 times as long as vein cu-a; length of ovipositor sheath 1.2–1.4 times as long as body length; length of subapical whitish band1.2–1.8times as long as apical blackish part. Male: length of body 8.7–21 mm, and of fore wing 4.8–10 mm.</p></tp:treatment-sec><tp:treatment-sec sec-type="Distribution"><title>Distribution.</title><p>China (Guangxi, Taiwan); Japan.</p></tp:treatment-sec></tp:taxon-treatment><tp:taxon-treatment><tp:treatment-meta><mixed-citation publication-type="journal"><person-group><name><surname>Hong</surname><given-names>Chun-dan</given-names></name><name><surname>van Achterberg</surname><given-names>Cornelis</given-names></name><name><surname>Xu</surname><given-names>Zai-fu</given-names></name></person-group><article-title>
                	A revision of the Chinese Stephanidae (Hymenoptera, Stephanoidea)
                	</article-title><source>Zookeys</source><day>21</day><month>6</month><year>2011</year><volume>2011</volume><issue>110</issue><fpage>1</fpage><lpage>108</lpage><pub-id pub-id-type="doi">10.3897/zookeys.110.918</pub-id></mixed-citation></tp:treatment-meta><tp:nomenclature><tp:taxon-name>
                            	<tp:taxon-name-part taxon-name-part-type="genus">Foenatopus</tp:taxon-name-part>
                            	<tp:taxon-name-part taxon-name-part-type="species">flavidentatus</tp:taxon-name-part>
                            <object-id xmlns:xlink="http://www.w3.org/1999/xlink" xlink:type="simple">http://species-id.net/wiki/Foenatopus_flavidentatus</object-id>
                            </tp:taxon-name><tp:taxon-authority>(Enderlein, 1913)</tp:taxon-authority><xref ref-type="fig" rid="F15">Figs 115</xref><xref ref-type="fig" rid="F16"/><xref ref-type="fig" rid="F17"/><xref ref-type="fig" rid="F18"/><xref ref-type="fig" rid="F19">157</xref><tp:nomenclature-citation-list><tp:nomenclature-citation><tp:taxon-name>Diastephanus flavidentatus</tp:taxon-name><comment><xref ref-type="bibr" rid="B21">Enderlein 1913</xref>: 204; <xref ref-type="bibr" rid="B18">Elliott 1922</xref>: 801, 809; <xref ref-type="bibr" rid="B25">Huflejt 1996</xref>: 97.</comment></tp:nomenclature-citation><tp:nomenclature-citation><tp:taxon-name>Foenatopus flavidentatus</tp:taxon-name><comment><xref ref-type="bibr" rid="B11">Baltazar 1966</xref>: 20; <xref ref-type="bibr" rid="B12">Belokobylskij 1995</xref>: 21; <xref ref-type="bibr" rid="B8">Aguiar 2004</xref>: 25.</comment></tp:nomenclature-citation><tp:nomenclature-citation><tp:taxon-name>Diastephanus simillimus</tp:taxon-name><comment><xref ref-type="bibr" rid="B17">Elliott 1920</xref>: 82, <xref ref-type="bibr" rid="B18">Elliott 1922</xref>: 802, 823. syn. n.<italic><tp:taxon-name>Foenatopus simillimus</tp:taxon-name></italic><xref ref-type="bibr" rid="B8">Aguiar 2004</xref>: 36.<italic><tp:taxon-name>Diastephanus trilineatus</tp:taxon-name></italic><xref ref-type="bibr" rid="B17">Elliott 1920</xref>: 81; <xref ref-type="bibr" rid="B18">Elliott 1922</xref>: 801, 813. syn. n.<italic><tp:taxon-name>Foenatopus trilineatus</tp:taxon-name></italic><xref ref-type="bibr" rid="B8">Aguiar 2004</xref>: 38.</comment></tp:nomenclature-citation></tp:nomenclature-citation-list></tp:nomenclature><tp:treatment-sec sec-type="Type material"><title>Type material.</title><p>Lectotype of <italic><tp:taxon-name>Foenatopus flavidentatus</tp:taxon-name></italic>, ♀ (SDEI): “[CHINA], Formosa, Kankau (Koshun), H. Sauter, vi. 1912”, “<italic><tp:taxon-name>Diastephanus flavidentatus</tp:taxon-name></italic> TypeEnderlein. ♀ Dr. Enderlein det. 1913”, “Lectotypus <italic><tp:taxon-name>Diastephanus flavidentatus</tp:taxon-name></italic> des. Belokobylskij 92”, “Coll. DEI Eberswalde”, “OSUC 0021645”. Paralectotype, 1 ♀ (SDEI): “Formosa, Taihorin, H. Sauter, 1911”, “7. VII.”, “<italic><tp:taxon-name>Diastephanus flavidentatus</tp:taxon-name></italic> TypeEnderlein. ♀ Dr. Enderlein det. 1913”, “Paralectotypus <italic><tp:taxon-name>Diastephanus flavidentatus</tp:taxon-name></italic> Enderlein des. Belokobylskij 92”, “Coll. DEI Eberswalde”, “OSUC 0021646”.</p><p>Holotype of <italic><tp:taxon-name>Foenatopus simillimus</tp:taxon-name></italic> (BMNH):“Type”, “B.M. Type Hym., 3.a.19”, “B.M. Type <italic><tp:taxon-name>Diastephanus simillimus</tp:taxon-name></italic> (<xref ref-type="bibr" rid="B17">Elliott 1920</xref>)”, “<italic><tp:taxon-name>Diastephanus similis</tp:taxon-name></italic> [sic!] E.A. Elliott,<!--PageBreak--> 17.xii.1919”, “[Vietnam], Tonkin: Hoabinh, Aug. 1918, R.V. de Salvaza”, “Indo China, R.V. de Salvaza, 1919–25”.</p><p>Lectotype of <italic><tp:taxon-name>Foenatopus trilineatus</tp:taxon-name></italic> here designated, ♀ (BMNH):“Type”, “B.M. Type Hym., 3.a.3”, “<italic><tp:taxon-name>Diastephanus trilineatus</tp:taxon-name></italic> E.A. Elliott, 17.xii.1919”, “[Vietnam], Tonkin: Hoabinh, Aug.1918, R.V. de Salvaza”, “Indo China, R.V. de Salvaza, 1919–25”.</p></tp:treatment-sec><tp:treatment-sec sec-type="Other material"><title>Other material.</title><p>8 ♀ + 2 ♂ (HNHM): 1 ♀, “Taihorinsho, x.1909”; 1 ♀, id., but “xi.1909”, 3 ♀, id., but “ix.1909”; 1 ♂, id., but “viii.1909”; 1 ♀ + 1 ♂, “Kosempo, x.1909”; 1 ♀, id., but “ii.1908”; 1 ♀, “Teraso, v.1909” ; 1 ♀ (RMNH): 1 ♀, CHINA: Guangdong, Mt. Nankunshan, 20.viii.2005, Zai-fu Xu, No. 200800169; 4 ♀ (SCAU): 1 ♀, CHINA: Hong Kong, Kowloon, 10.x.2006, No. 200800172; 1 ♀, CHINA: Guangdong, Guangzhou, Tianlu Lake, 24.vi.2003, Jing-xian Liu, No. 200800164; 1 ♀, CHINA: Guangdong, Mt. Nankunshan, 20.viii.2005, Zai-fu Xu, No. 200800168; 1 ♀, CHINA: Guangdong, Liuxihe, 12.vi.2008, Zai-fu Xu, No. 200800181.</p></tp:treatment-sec><tp:treatment-sec sec-type="Diagnosis"><title>Diagnosis.</title><p>Vertex transversely striate (<xref ref-type="fig" rid="F17">Figs 131</xref>, <xref ref-type="fig" rid="F18">146</xref>, <xref ref-type="fig" rid="F19">154</xref>); middle pale stripe of frons comparatively wide dorsally (<xref ref-type="fig" rid="F15">Figs 124</xref>, <xref ref-type="fig" rid="F16">133</xref>, <xref ref-type="fig" rid="F18">148</xref>, <xref ref-type="fig" rid="F19">156</xref>; both sexes, but sometimes less in male) and base of anterior tooth of corona yellowish brown; pronotum often yellowish brown or dark brown posteriorly and usually contrasting with black mesoscutum (<xref ref-type="fig" rid="F16">Figs 127</xref>, <xref ref-type="fig" rid="F19">151</xref>); pterostigma long and narrow, more or less subparallel-sided, apically acute (<xref ref-type="fig" rid="F16">Figs 125</xref>, <xref ref-type="fig" rid="F18">140</xref>, <xref ref-type="fig" rid="F19">149</xref>); vein 2-CU1 of fore wing absent or weakly developed; vein r of fore wing somewhat less oblique (<xref ref-type="fig" rid="F16">Figs 125</xref>, <xref ref-type="fig" rid="F18">140</xref>, <xref ref-type="fig" rid="F19">149</xref>); hind femur with 2 large teeth ventrally, teeth completely to partly pale yellowish or ivory (<xref ref-type="fig" rid="F16">Figs 129</xref>, <xref ref-type="fig" rid="F18">143</xref>, <xref ref-type="fig" rid="F19">152</xref>); pygidial impression of female deep and reverse V-shaped; ovipositor sheath with ivory or pale yellowish subapical band (<xref ref-type="fig" rid="F16">Figs 130</xref>, <xref ref-type="fig" rid="F18">144</xref>, <xref ref-type="fig" rid="F19">153</xref>).</p></tp:treatment-sec><tp:treatment-sec sec-type="Description"><title>Description.</title><p>Redescribed after the lectotype from Taiwan, female, length of body 15.6 mm, of fore wing 7.3 mm, and of ovipositor sheath 14.2 mm.</p><p><italic>Head.</italic> Antenna with flagellomeres partly missing; frons finely transversely striate (<xref ref-type="fig" rid="F16">Fig. 133</xref>); coronal teeth distinctly carinate and acute apically; vertex (<xref ref-type="fig" rid="F16">Fig. 131</xref>) with three short transverse carinae between posterior ocelli, followed by finely transversely striate area; temple with striae from vertex, but ventrally smooth; temple smooth and shiny, narrowly rounded behind eye (<xref ref-type="fig" rid="F16">Fig. 132</xref>).</p><p><italic>Mesosoma.</italic> Neck (<xref ref-type="fig" rid="F16">Figs 126, 127</xref>) comparatively robust and with several weak spaced carinae; pronotum largely coriaceous and somewhat microreticulate, posteriorly narrowly smooth; mesoscutum coriaceous and posteriorly largely irregularly foveolate-rugose; scutellum smooth and shiny, weakly rugulose, laterally sparsely with medium-sized foveolae (<xref ref-type="fig" rid="F16">Fig. 128</xref>); mesopleuron largely coriaceous and with some small punctures, anterior fourth densely whitish setose; convex part of metapleuron densely foveolate, ventrally with spaced carinae; propodeum shallowly reticulate-foveolate and with coriaceous interspaces (<xref ref-type="fig" rid="F16">Fig. 128</xref>).</p><p><italic>Wings.</italic> Fore wing (<xref ref-type="fig" rid="F16">Fig. 125</xref>): hyaline, vein 2-Cu1 indistinctly developed, 0.1 times as long as vein cu-a; pterostigma elongate and acute apically, twice as long as vein r and 14.8 times long as its maximum width; vein r and vein SR1 obtuse-angled, vein r ends 0.2 times length of pterostigma behind level of apex of pterostigma; vein SR1 subparallel to costal margin.</p><p><!--PageBreak--><italic>Legs.</italic> Hind coxa finely transversely spaced striate, basally rugose; hind femur swollen and finely microreticulate, ventrally with two large acute teeth and with one acute smaller denticle basally (<xref ref-type="fig" rid="F16">Fig. 129</xref>); hind tibia coriaceous, 1.2 times as long as hind femur, basal narrow part of hind tibia 1.4 times as long as widened part, inner side of widened part basally distinctly depressed, followed by convex and setose area, apically densely setose; basitarsus parallel-sided and ventrally densely setose.</p><p><italic>Metasoma.</italic> First tergite finely densely aciculate, first tergite 10.8 times as long as its maximum width, 2.3 times as second tergite and 0.8 times as remainder of tergites; second tergite basally weakly rugose, remainder largely smooth and shiny; pygidial area medially slightly convex and smooth; pygidial impression deep and reverse V-shaped; length of ovipositor sheath 0.9 times as long as body length, length of subapical yellowish band 2.6 times length of dark apex (<xref ref-type="fig" rid="F16">Fig. 130</xref>).</p><p><italic>Colour.</italic>Largely brownish or blackish; frons with three longitudinal yellowish streaks; vertex and pronotum reddish brown; scutellum and propodeum blackish; hind femur chestnut brown and with two large ventral teeth yellowish; ovipositor sheath with subapical yellowish band.</p><p><italic>Variation.</italic> Female: length of body 11.0–15.8 mm, and of fore wing 6.0–8.2 mm.</p></tp:treatment-sec><tp:treatment-sec sec-type="Distribution"><title>Distribution.</title><p>Oriental China (Taiwan); Vietnam.</p></tp:treatment-sec></tp:taxon-treatment><tp:taxon-treatment><tp:treatment-meta><mixed-citation publication-type="journal"><person-group><name><surname>Hong</surname><given-names>Chun-dan</given-names></name><name><surname>van Achterberg</surname><given-names>Cornelis</given-names></name><name><surname>Xu</surname><given-names>Zai-fu</given-names></name></person-group><article-title>
                	A revision of the Chinese Stephanidae (Hymenoptera, Stephanoidea)
                	</article-title><source>Zookeys</source><day>21</day><month>6</month><year>2011</year><volume>2011</volume><issue>110</issue><fpage>1</fpage><lpage>108</lpage><pub-id pub-id-type="doi">10.3897/zookeys.110.918</pub-id></mixed-citation></tp:treatment-meta><tp:nomenclature><tp:taxon-name>
                            	<tp:taxon-name-part taxon-name-part-type="genus">Foenatopus</tp:taxon-name-part>
                            	<tp:taxon-name-part taxon-name-part-type="species">maculiferus</tp:taxon-name-part>
                            <object-id xmlns:xlink="http://www.w3.org/1999/xlink" xlink:type="simple">urn:lsid:zoobank.org:act:77224DE9-A156-4C10-B417-F46E60AEC4D6</object-id>
														<object-id xmlns:xlink="http://www.w3.org/1999/xlink" xlink:type="simple">http://species-id.net/wiki/Foenatopus_maculiferus</object-id>
                            </tp:taxon-name><tp:taxon-status xmlns:xlink="http://www.w3.org/1999/xlink" xlink:type="simple">sp. n.</tp:taxon-status><xref ref-type="fig" rid="F20">Figs 158–167</xref></tp:nomenclature><tp:treatment-sec sec-type="Type material"><title>Type material.</title><p>Holotype, ♀ (SCAU): CHINA: Hainan, Mt. Bawangling, 7.vii.2006, Jing-xian Liu, No. 200800170.</p></tp:treatment-sec><tp:treatment-sec sec-type="Diagnosis"><title>Diagnosis.</title><p>Head transverse in dorsal view and elliptical in lateral view (<xref ref-type="fig" rid="F20">Figs 165, 166</xref>); vertex coarsely irregularly rugose (<xref ref-type="fig" rid="F20">Fig. 165</xref>); frons largely yellowish, rugulose or weakly striate (<xref ref-type="fig" rid="F20">Fig. 167</xref>); pronotum flat, largely rugulose, dark brown and with some orange brown parts (<xref ref-type="fig" rid="F20">Figs 159, 160</xref>); scutellum medially distinctly convex and red brown; propodeum largely matt and superficially granulate, without foveolae, only posterior third foveolate-rugose (<xref ref-type="fig" rid="F20">Fig. 161</xref>); pterostigma short, comparatively wide and apically obtuse (<xref ref-type="fig" rid="F20">Fig. 158</xref>); both large teeth on hind femur whitish (<xref ref-type="fig" rid="F20">Fig. 162</xref>); third metasomal tergite with two large ivory patches (<xref ref-type="fig" rid="F20">Fig. 163</xref>); ovipositor sheath 0.7 times as long as body and with brownish subapical band 0.6 times as long as blackish apical part (<xref ref-type="fig" rid="F20">Fig. 164</xref>).</p></tp:treatment-sec><tp:treatment-sec sec-type="Description"><title>Description.</title><p>Holotype, female, length of body 6.0 mm, of fore wing 3.5 mm, and of ovipositor sheath 4.0 mm.</p><p><italic>Head.</italic> Flagellum with 23 flagellomeres; length of first flagellomere much shorter than scape and pedicel combined, 3.8 times its maximum width, and 0.8 times as second flagellomere; frons finely, transversely sculptured (<xref ref-type="fig" rid="F20">Fig. 167</xref>); coronal area rugose and with acute coronal teeth; vertex with 3 transverse, curved carinae, anterior one<!--PageBreak--> strong and arcuate, two posterior one coarse, followed by coarsely irregularly striate-rugose, slightly convex area (<xref ref-type="fig" rid="F20">Fig. 165</xref>); temple largely smooth and shiny, narrowed ventrally and behind eye (<xref ref-type="fig" rid="F20">Fig. 166</xref>), head transverse in dorsal view.</p><p><italic>Mesosoma.</italic> Neck (<xref ref-type="fig" rid="F20">Figs 159, 160</xref>) elongate and moderately robust, anteriorly distinctly emarginate; neck and middle pronotum at same level dorsally, both coriaceous and sculptured, somewhat microreticulate; pronotal fold absent; posterior pronotum weakly striate, laterally slightly convex; pronotum laterally striate (<xref ref-type="fig" rid="F20">Fig. 160</xref>); propleuron narrow and setose; prosternum largely smooth, anteriorly transversely striate; mesoscutum medially with a distinct transverse sinuate carina, area in front of it microreticulate, area behind foveolate-rugose; scutellum and axillae longitudinally striate; scutellum centrally distinctly convex, apical margin with some punctures (<xref ref-type="fig" rid="F20">Fig. 161</xref>); mesopleuron anteriorly setose, dorsally smooth and ventrally largely striate; propodeum (<xref ref-type="fig" rid="F20">Fig. 161</xref>) anterior 0.6 striate and largely microreticulate, laterally with several shallow foveolae laterally, propodeum posteriorly foveolate-rugose, some foveolae coalescent, inside surface coarsely coriaceous; metapleuron slightly convex and similarly sculptured as propodeum.</p><p><italic>Wings.</italic> Fore wing (<xref ref-type="fig" rid="F20">Fig. 158</xref>): hyaline; vein 2-CU1 0.1 times as long as vein cu-a; pterostigma wide and short, obtuse and rounded apically, 2.6 times as long as vein r and 5.2 times as its maximum width; vein r ends 0.3 times length of pterostigma behind level of apex of pterostigma; vein SR1 2.6 times as long as vein r; vein SR1 and vein r obtusely angled, vein SR1 elongate towards vein margin and ending near before reaching vein margin.</p><p><italic>Legs.</italic> Hind coxa transversely striate, striations more regular posteriorly, outer side medially slightly depressed and flattened; hind femur (<xref ref-type="fig" rid="F20">Fig. 162</xref>) finely transversely striate, dorsally sparsely punctuate, with two large acute ventral teeth and some denticles in between, each denticle bearing one short seta; hind tibia coriaceous and microreticulate, 1.3 times as long as hind femur, coarsely micro-areolate, basal narrowed part 1.1 times as long as widened part, inner side of widened part basally steeply depressed and followed by convex area, hind tibia apically densely setose; hind basitarsus robust, its ventral length 3.6 times its maximum width, ventrally densely setose.</p><p><italic>Metasoma.</italic> First tergite transversely coarsely striate, basally more rugose, subapex much wider than basal part; first tergite 7.6 times as long as its maximum width, 2.3 times second tergite and 0.8 times as long as remainder of metasoma; second tergite subconical, basal part rugose, remainder together with rest of tergites largely smooth; pygidial area setose, laterally shallowly impressed, medially distinctly convex and lamelliform apically, pygidial impression widely reversed V-shaped (<xref ref-type="fig" rid="F20">Fig. 163</xref>); length of ovipositor sheath 0.7 times as long as body length, length of subapical brownish band nearly 0.6 times length of blackish apex (<xref ref-type="fig" rid="F20">Fig. 164</xref>).</p><p><italic>Colour.</italic> Body mainly black or dark brown; malar space ivory; frons largely vivid yellow; vertex, pronotum, third tergite with yellow spots or patches; coronal teeth, basal 0.7 of scutellum, posterior 0.3 of propodeum and metapleuron, large part of first tergite and hind femur (except ventral teeth) red brown or reddish; middle and hind basitarsi and large teeth of hind femur whitish; ovipositor sheath largely brownish and with ivory subapex.</p><p><!--PageBreak--><italic>Male.</italic> Unknown.</p></tp:treatment-sec><tp:treatment-sec sec-type="Distribution"><title>Distribution.</title><p>China (Hainan).</p></tp:treatment-sec><tp:treatment-sec sec-type="Etymology"><title>Etymology.</title><p>From “macula” (Latin for patch) and “ferus” (Latin for carrying) because of the two pale patches of the third metasomal tergite.</p></tp:treatment-sec><tp:treatment-sec sec-type="Notes"><title>Notes.</title><p>This species is similar to <italic><tp:taxon-name>Foenatopus menglongensis</tp:taxon-name></italic>, but <italic><tp:taxon-name>Foenatopus maculiferus</tp:taxon-name></italic> has the two pale patches of the third metasomal tergite (absent in <italic><tp:taxon-name>Foenatopus menglongensis</tp:taxon-name></italic>), the scutellum convex medially (flat in <italic><tp:taxon-name>Foenatopus menglongensis</tp:taxon-name></italic>), the propodeum rather matt (shiny in <italic><tp:taxon-name>Foenatopus menglongensis</tp:taxon-name></italic>) and the hind femur comparatively slender (comparatively swollen in <italic><tp:taxon-name>Foenatopus menglongensis</tp:taxon-name></italic>).</p></tp:treatment-sec></tp:taxon-treatment><tp:taxon-treatment><tp:treatment-meta><mixed-citation publication-type="journal"><person-group><name><surname>Hong</surname><given-names>Chun-dan</given-names></name><name><surname>van Achterberg</surname><given-names>Cornelis</given-names></name><name><surname>Xu</surname><given-names>Zai-fu</given-names></name></person-group><article-title>
                	A revision of the Chinese Stephanidae (Hymenoptera, Stephanoidea)
                	</article-title><source>Zookeys</source><day>21</day><month>6</month><year>2011</year><volume>2011</volume><issue>110</issue><fpage>1</fpage><lpage>108</lpage><pub-id pub-id-type="doi">10.3897/zookeys.110.918</pub-id></mixed-citation></tp:treatment-meta><tp:nomenclature><tp:taxon-name>
                            	<tp:taxon-name-part taxon-name-part-type="genus">Foenatopus</tp:taxon-name-part>
                            	<tp:taxon-name-part taxon-name-part-type="species">menglongensis</tp:taxon-name-part>
                            <object-id xmlns:xlink="http://www.w3.org/1999/xlink" xlink:type="simple">http://species-id.net/wiki/Foenatopus_menglongensis</object-id>
                            </tp:taxon-name><tp:taxon-authority>(Chao, 1964)</tp:taxon-authority><xref ref-type="fig" rid="F21">Figs 168–173</xref><tp:nomenclature-citation-list><tp:nomenclature-citation><tp:taxon-name>Diastephanus menglongensis</tp:taxon-name><comment><xref ref-type="bibr" rid="B15">Chao 1964</xref>: 383, 385–386, 389–390, Figs I (6), III (1, 7–8), IV (2, 4, 9), V (3–4, 9).</comment></tp:nomenclature-citation><tp:nomenclature-citation><tp:taxon-name>Foenatopus menglongensis</tp:taxon-name><comment><xref ref-type="bibr" rid="B12">Belokobylskij 1995</xref>: 22; <xref ref-type="bibr" rid="B8">Aguiar 2004</xref>: 31.</comment></tp:nomenclature-citation></tp:nomenclature-citation-list></tp:nomenclature><tp:treatment-sec sec-type="Type material"><title>Type material.</title><p>Holotype, ♀ (CAZB): “CHINA: Yunnan, Xishuangbanna, Menglong, 650 m. C.A.S.”, “13.vi.1958, Shu-yong Wang”, “HOLOTYPE”, “<italic><tp:taxon-name>Diastephanus menglongensis</tp:taxon-name></italic> Chao, Holotype”.</p></tp:treatment-sec><tp:treatment-sec sec-type="Diagnosis"><title>Diagnosis.</title><p>Head transverse in dorsal view and elliptical in lateral view (<xref ref-type="fig" rid="F21">Fig. 172</xref>); vertex transversely rugose, posteriorly more coarsely (cf. <xref ref-type="fig" rid="F20">Fig. 165</xref> of <italic><tp:taxon-name>Foenatopus maculiferus</tp:taxon-name></italic>); frons densely and coarsely rugose; posterior half of pronotum dorsally finely superficially reticulate (cf. <xref ref-type="fig" rid="F20">Fig. 161</xref> of <italic><tp:taxon-name>Foenatopus maculiferus</tp:taxon-name></italic>); propodeum sparsely and superficially foveolate (<xref ref-type="fig" rid="F21">Fig. 173</xref>); pterostigma short and apically obtuse (<xref ref-type="fig" rid="F21">Fig. 168</xref>); vein 2-CU1 of fore wing nearly absent; hind femur swollen (<xref ref-type="fig" rid="F21">Fig. 171</xref>) and with two large teeth ventrally and central large teeth whitish; third tergite entirely dark brown or blackish; ovipositor sheath largely dark brown and apically blackish (Chao, 1964) (ovipositor sheath lost in holotype in Beijing).</p></tp:treatment-sec><tp:treatment-sec sec-type="Description"><title>Description.</title><p>Holotype, female, length of body 7.4 mm, of fore wing 4.6 mm, and of ovipositor 6.8 mm.</p><p><italic>Head.</italic> Frons finely transversely striate (cf. <xref ref-type="fig" rid="F20">Fig. 167</xref> of <italic><tp:taxon-name>Foenatopus maculiferus</tp:taxon-name></italic>); three anterior coronal teeth acute, both posterior ones wide and arcuate; vertex with 3 carinae between posterior ocelli, followed by coarsely transversely striate-rugose area (cf. <xref ref-type="fig" rid="F20">Fig. 165</xref> of <italic><tp:taxon-name>Foenatopus maculiferus</tp:taxon-name></italic>); head transverse in dorsal view; temple smooth and shiny (<xref ref-type="fig" rid="F21">Fig. 172</xref>).</p><p><italic>Mesosoma.</italic> Neck (<xref ref-type="fig" rid="F21">Figs 169, 170</xref>) elongate and moderately robust, transversely striate, not differentiated from middle part; pronotum rather robust, transversely strigate; posterior part of distinctly convex laterally; propodeum sparsely and shallowly foveolate, posterior part somewhat rugose (<xref ref-type="fig" rid="F21">Fig. 173</xref>).</p><p><italic>Wings.</italic> Fore wing (<xref ref-type="fig" rid="F21">Fig. 168</xref>): wing membrane hyaline; vein 2-CU1 nearly absent; pterostigma comparatively short and rounded apically, about 1.9 times as long as vein r and about 7 times its maximum width; vein r ends about 0.2 times length of pterostigma<!--PageBreak--> behind level of apex of pterostigma; vein SR1 nearly parallel to costal margin, vein SR1 and vein r obtusely angled.</p><p><italic>Legs.</italic> Hind coxa rather slender, annularly transversely striate; hind femur (<xref ref-type="fig" rid="F21">Fig. 171</xref>) finely transversely striate, ventrally with 2 large whitish teeth, basal obtuse tubercle present (and dark brown, same colour as hind femur); hind tibia coriaceous and apically densely setose.</p><p><italic>Metasoma.</italic> First tergite 8.5 times as long as its maximum width, 2.2 times as second tergite and 0.9 times as long as remainder of tergites.</p><p><italic>Colour.</italic> Largely dark brown or blackish. Head reddish brown, pronotum with brown tint, ventral large teeth of hind femur whitish; ovipositor brown (sheath missing).</p></tp:treatment-sec><tp:treatment-sec sec-type="Distribution"><title>Distribution.</title><p>China (Yunnan).</p></tp:treatment-sec></tp:taxon-treatment><tp:taxon-treatment><tp:treatment-meta><mixed-citation publication-type="journal"><person-group><name><surname>Hong</surname><given-names>Chun-dan</given-names></name><name><surname>van Achterberg</surname><given-names>Cornelis</given-names></name><name><surname>Xu</surname><given-names>Zai-fu</given-names></name></person-group><article-title>
                	A revision of the Chinese Stephanidae (Hymenoptera, Stephanoidea)
                	</article-title><source>Zookeys</source><day>21</day><month>6</month><year>2011</year><volume>2011</volume><issue>110</issue><fpage>1</fpage><lpage>108</lpage><pub-id pub-id-type="doi">10.3897/zookeys.110.918</pub-id></mixed-citation></tp:treatment-meta><tp:nomenclature><tp:taxon-name>
                            	<tp:taxon-name-part taxon-name-part-type="genus">Foenatopus</tp:taxon-name-part>
                            	<tp:taxon-name-part taxon-name-part-type="species">quadridens</tp:taxon-name-part>
                            <object-id xmlns:xlink="http://www.w3.org/1999/xlink" xlink:type="simple">http://species-id.net/wiki/Foenatopus_quadridens</object-id>
                            </tp:taxon-name><tp:taxon-authority>(Elliott, 1920)</tp:taxon-authority><xref ref-type="fig" rid="F22">Figs 174–182</xref><tp:nomenclature-citation-list><tp:nomenclature-citation><tp:taxon-name>Diastephanus quadridens</tp:taxon-name><comment> Elliott, 1920: 81, 1922: 801, 818; Dutt, 1926:12.</comment></tp:nomenclature-citation><tp:nomenclature-citation><tp:taxon-name>Foenatopus quadridens</tp:taxon-name><comment>: Aguiar, 2004: 34.</comment></tp:nomenclature-citation></tp:nomenclature-citation-list></tp:nomenclature><tp:treatment-sec sec-type="Type material"><title>Type material.</title><p>Holotype, ♀ (BMNH): “Type”, “B.M. Type Hym., 3.a.4”, “<italic><tp:taxon-name>Diastephanus quadridens</tp:taxon-name></italic> E.A. Elliott, 17.xii.1919”, “[Laos], Lunag Prabang, 5.x. 1917, R.V. de Salvaza”, “Indo China, R.V. de Salvaza, 1919–25”.</p></tp:treatment-sec><tp:treatment-sec sec-type="Diagnosis"><title>Diagnosis.</title><p>Head more or less globose in dorsal view; vertex transversely striate (<xref ref-type="fig" rid="F22">Fig. 180</xref>); frons of female comparatively coarsely sculptured, without distinct pale lateral streaks (<xref ref-type="fig" rid="F22">Fig. 182</xref>); pronotum robust in dorsal view and its posterior half distinctly striate or carinate (<xref ref-type="fig" rid="F22">Figs 175, 176</xref>); pterostigma long and narrow, more or less subparallel-sided, apically acute (<xref ref-type="fig" rid="F22">Fig. 174</xref>); vein 2-CU1 of fore wing comparatively short and about 0.3 times as long as vein cu-a (<xref ref-type="fig" rid="F22">Fig. 174</xref>); hind femur with 4 medium-sized to large teeth (<xref ref-type="fig" rid="F22">Fig. 177</xref>); ovipositor sheath completely black (<xref ref-type="fig" rid="F22">Fig. 178</xref>), 1.15 times as long as body.</p></tp:treatment-sec><tp:treatment-sec sec-type="Distribution"><title>Distribution.</title><p>Laos.</p></tp:treatment-sec><tp:treatment-sec sec-type="Note"><title>Note:</title><p>This species is not known from China at present. It is included in the key because it may occur in South China.</p></tp:treatment-sec></tp:taxon-treatment><tp:taxon-treatment><tp:treatment-meta><mixed-citation publication-type="journal"><person-group><name><surname>Hong</surname><given-names>Chun-dan</given-names></name><name><surname>van Achterberg</surname><given-names>Cornelis</given-names></name><name><surname>Xu</surname><given-names>Zai-fu</given-names></name></person-group><article-title>
                	A revision of the Chinese Stephanidae (Hymenoptera, Stephanoidea)
                	</article-title><source>Zookeys</source><day>21</day><month>6</month><year>2011</year><volume>2011</volume><issue>110</issue><fpage>1</fpage><lpage>108</lpage><pub-id pub-id-type="doi">10.3897/zookeys.110.918</pub-id></mixed-citation></tp:treatment-meta><tp:nomenclature><tp:taxon-name>
                            	<tp:taxon-name-part taxon-name-part-type="genus">Foenatopus</tp:taxon-name-part>
                            	<tp:taxon-name-part taxon-name-part-type="species">ruficollis</tp:taxon-name-part>
                            <object-id xmlns:xlink="http://www.w3.org/1999/xlink" xlink:type="simple">http://species-id.net/wiki/Foenatopus_ruficollis</object-id>
                            </tp:taxon-name><tp:taxon-authority>(Enderlein, 1913)</tp:taxon-authority><xref ref-type="fig" rid="F23">Figs 183</xref><xref ref-type="fig" rid="F24"/><xref ref-type="fig" rid="F25">210</xref><tp:nomenclature-citation-list><tp:nomenclature-citation><tp:taxon-name>Diastephanus ruficollis</tp:taxon-name><comment><xref ref-type="bibr" rid="B21">Enderlein 1913</xref>: 205; <xref ref-type="bibr" rid="B18">Elliott 1922</xref>: 801–802, 819; <xref ref-type="bibr" rid="B15">Chao 1964</xref>: 383, 388; <xref ref-type="bibr" rid="B25">Huflejt 1996</xref>: 97.<!--PageBreak--></comment></tp:nomenclature-citation><tp:nomenclature-citation><tp:taxon-name>Foenatopus ruficollis</tp:taxon-name><comment><xref ref-type="bibr" rid="B12">Belokobylskij 1995</xref>: 21; <xref ref-type="bibr" rid="B8">Aguiar 2004</xref>: 35.</comment></tp:nomenclature-citation><tp:nomenclature-citation><tp:taxon-name>Diastephanus trilobatus</tp:taxon-name><comment><xref ref-type="bibr" rid="B17">Elliott 1920</xref>: 82; <xref ref-type="bibr" rid="B18">Elliott 1922</xref>: 801, 816. syn. n.<italic><tp:taxon-name>Foenatopus trilobatus</tp:taxon-name></italic> (Elliott): <xref ref-type="bibr" rid="B8">Aguiar 2004</xref>: 38.</comment></tp:nomenclature-citation></tp:nomenclature-citation-list></tp:nomenclature><tp:treatment-sec sec-type="Type material"><title>Type material.</title><p>Lectotype of <italic><tp:taxon-name>Foenatopus ruficollis</tp:taxon-name></italic>, ♀ (SDEI): “[CHINA], Formosa, Kankau (Koshun) H. Sauter, vi. 1912”, “<italic><tp:taxon-name>Diastephanus ruficollis</tp:taxon-name></italic> TypeEnderl. ♀ Dr. Enderlein det. 1913”, “Lectotypus <italic><tp:taxon-name>Diastephanus ruficollis</tp:taxon-name></italic> Enderlein des. Belokobylskij 92”, “Coll. DEI Eberswalde”, “SDEI 007”, “OSUC 0021923”. Paralectotypes, 2 ♂ (SDEI): “[China], Kankau (Koshun) Formosa H. Sauter, v. 1912”, “<italic><tp:taxon-name>Diastephanus ruficollis</tp:taxon-name></italic> TypeEnderl. ♂ Dr. Enderlein det. 1913”, “Paralectotypus <italic><tp:taxon-name>Diastephanus ruficollis</tp:taxon-name></italic> End. des. Belokobylskij 92”, “Coll. DEI Eberswalde”, “OSUC 0021924”; id., “OSUC 0021925”.</p><p>Holotype of <italic><tp:taxon-name>Foenatopus trilobatus</tp:taxon-name></italic>,♀ (BMNH): “Type”, “B.M. Type Hym., 3.a.35”, “<italic><tp:taxon-name>Diastephanus trilobatus</tp:taxon-name></italic> E.A. Elliott, 17.xii.1919”, “[Vietnam], Tonkin: Hoabinh, Aug.1918, R.V. de Salvaza”, “Indo China, R.V. de Salvaza, 1919–25”.</p></tp:treatment-sec><tp:treatment-sec sec-type="Other material"><title>Other material.</title><p>4 ♀ (SCAU): 1 ♀, CHINA: Guangdong, Arboretum of Nanling, 21.vii.2008, Chun-dan Hong, No. 200800182; 1 ♀, CHINA: Guangdong, Mt. Chebaling, 10.vii.2003, Jing-xian Liu, No. 200800165; 1 ♀, CHINA: Guangdong, Mt. Nanling, 6.x.2004, Zai-fu Xu, No. 200800166; 1 ♀, CHINA: Hainan, Mt. Jianfengling, 5–7.vi.2007, Li-qiong Weng, No. 200800177; 1 ♀ (ZJUH): CHINA: Guangxi, Longzhou, Nonggang, 18.v.1982, Jun-hua He, No. 821489; 1 ♀ (RMNH): CHINA: Guangdong, Mt. Nanling, 1–6.x.2004, Zai-fu Xu, No. 200800167.</p></tp:treatment-sec><tp:treatment-sec sec-type="Diagnosis"><title>Diagnosis.</title><p>Headtransverse in dorsal view and (<xref ref-type="fig" rid="F23">Figs 189</xref>, <xref ref-type="fig" rid="F24">198</xref>, <xref ref-type="fig" rid="F25">208</xref>) globose in lateral view (<xref ref-type="fig" rid="F23">Figs 190</xref>, <xref ref-type="fig" rid="F24">199</xref>, <xref ref-type="fig" rid="F25">209</xref>); vertex coarsely transversely carinate-rugose (<xref ref-type="fig" rid="F23">Figs 189</xref>, <xref ref-type="fig" rid="F24">198</xref>, <xref ref-type="fig" rid="F25">208</xref>); face coarsely transversely striate, yellow patch on frons variable in size (<xref ref-type="fig" rid="F23">Figs 191</xref>, <xref ref-type="fig" rid="F24">200</xref>, <xref ref-type="fig" rid="F25">210</xref>); pronotum transversely distinctly or weakly striate (<xref ref-type="fig" rid="F23">Figs 184, 185</xref>, <xref ref-type="fig" rid="F24">193, 194</xref>, <xref ref-type="fig" rid="F25">202, 203</xref>); propodeum densely and distinctly to shallowly foveolate (<xref ref-type="fig" rid="F23">Figs 186</xref>, <xref ref-type="fig" rid="F25">204</xref>); pterostigma moderately short and comparatively wide (<xref ref-type="fig" rid="F23">Figs 183</xref>, <xref ref-type="fig" rid="F24">192</xref>, <xref ref-type="fig" rid="F25">201</xref>); vein 2-CU1 of fore wing nearly absent (<xref ref-type="fig" rid="F23">Figs 183</xref>, <xref ref-type="fig" rid="F2">192</xref>, <xref ref-type="fig" rid="F25">201</xref>); hind femur with 3 large teeth ventrally (<xref ref-type="fig" rid="F23">Figs 187</xref>, <xref ref-type="fig" rid="F24">195</xref>, <xref ref-type="fig" rid="F25">206</xref>); ovipositor sheath nearly completely brownish or black (<xref ref-type="fig" rid="F23">Figs 188</xref>, <xref ref-type="fig" rid="F24">196</xref>, <xref ref-type="fig" rid="F25">207</xref>), without subapical band and about as long as body.</p></tp:treatment-sec><tp:treatment-sec sec-type="Description"><title>Description.</title><p>Redescribed after a female from Guangdong (Nanling), length of body 10.3 mm, of fore wing 5.6 mm, and of ovipositor 10.5 mm.</p><p><italic>Head.</italic> Flagellum with 28 flagellomeres; length of first flagellomere 3.0 times its maximum width, and 0.6 times as second flagellomere; frons transversely striate, sculpture coarser near the central frontal coronal tooth (<xref ref-type="fig" rid="F25">Fig. 210</xref>); three anterior coronal teeth acute, both posterior ones widely separated and arcuate; between posterior ocelli with three strong, transverse carinae, third one interrupted medially; vertex irregularly coarsely transversely carinate (<xref ref-type="fig" rid="F25">Fig. 208</xref>); temples largely smooth but with some sculpture originating from vertex; temple indistinctly protruding (<xref ref-type="fig" rid="F25">Fig. 209</xref>), head transverse in dorsal view (<xref ref-type="fig" rid="F25">Fig. 208</xref>).</p><p><italic>Mesosoma.</italic> Neck (<xref ref-type="fig" rid="F25">Figs 202, 203</xref>) robust, dorsally with several irregular rugae, anteriorly distinctly emarginate, postero-dorsally at same level as middle pronotum;<!--PageBreak--> middle and posterior parts of pronotum dorsally transversely striate and coriaceous, laterally obliquely strigate, lateral convex posterior pronotum rugose; prosternum largely glabrous and coriaceous; mesoscutum anterior half transversely strigate, remainder strongly carinate-rugose; median sulcus and notauli distinct on anterior half; axillae strigate, more finely so laterally, separated basally by a large fovea and form scutellum by reverse V-shaped impressions; scutellum largely coarsely strigate and somewhat rugose laterally (<xref ref-type="fig" rid="F25">Fig. 204</xref>); mesopleuron sparsely shallowly foveolate-rugose, anteriorly covered with whitish pubescence; metapleuron strongly reticulate-foveolate, ventrally with transverse carinae; propodeum strongly reticulate-foveolate, foveolae rather large, some foveolae posteriorly coalescent, and coarse inside (<xref ref-type="fig" rid="F25">Fig. 204</xref>).</p><p><italic>Wings.</italic> Fore wing (<xref ref-type="fig" rid="F25">Fig. 201</xref>): wing hyaline, vein 2-Cu1 nearly absent; pterostigma widened and comparatively short, obtuse apically, 2.3 times as long as vein r and 7.4 times as its maximum width; vein r ends 0.2 times length of pterostigma behind level of apex of pterostigma; vein 2-SR 2.1 times as long as vein r; vein SR1 and vein r obtuse-angled, vein SR1 curved towards costal margin and disappearing 0.5 times its length before reaching wing margin.</p><p><italic>Legs.</italic> Hind coxa subcylindrical, anteriorly rugose and posteriorly transversely spaced striate; hind femur finely transversely strigate, with three large ventral teeth and some denticles between posterior ones (<xref ref-type="fig" rid="F25">Fig. 206</xref>); hind tibia 1.4 times as long as hind femur, basal narrow part of hind tibia coriaceous and oblique strigate, 1.4 times as long as widened part, outer side of widened part coriaceous and obliquely strigate, inner side of widened part basally depressed, followed by coriaceous, microareolate convex area, apically densely setose (<xref ref-type="fig" rid="F25">Fig. 206</xref>); hind basitarsus parallel-sided, rather slender, its ventral length 5.3 times as long as its width, ventrally densely setose.</p><p><italic>Metasoma.</italic> First tergite subcylindrical, coarsely transversely striate, 11.3 times as long as its maximum width, 2.2 times as second tergite and 0.7 times as remainder of tergites; second tergite basal 0.3 rugose, medial part coriaceous and microareolate, apical 0.1 aciculate; the rest of tergites largely aciculate; pygidial area with short hair as surroundings, slightly impressed laterally and centrally convex, pygidial impression reversed V-shaped; ovipositor sheath completely dark brown (<xref ref-type="fig" rid="F25">Fig. 207</xref>), as long as body length.</p><p><italic>Colour.</italic>Almost entirely brownish or dark brown; frons near antennae ivory; malar space ivory; temple with light brownish patch along half of eye; hind basitarsus whitish; ovipositor sheath totally brownish.</p><p><italic>Male.</italic> Unknown.</p><p><italic>Variation.</italic> Female: length of body 8.5–14.5 mm, of fore wing 5.6–5.9 mm, and of ovipositor sheath 10.5–14.8 mm; pterostigma 2.1–2.3 times longer than vein r; shape and size of ivory or brownish part on frons variable.</p></tp:treatment-sec><tp:treatment-sec sec-type="Distribution"><title>Distribution.</title><p>Oriental China (Guangdong, Guangxi, Taiwan, Hainan); Vietnam.</p><p><bold>Note.</bold> The lectotype of <italic><tp:taxon-name>Foenatopus ruficollis</tp:taxon-name></italic> differs mainly by the more yellowish brown body and the less developed sculpture on body.</p></tp:treatment-sec></tp:taxon-treatment><tp:taxon-treatment><tp:treatment-meta><mixed-citation publication-type="journal"><person-group><name><surname>Hong</surname><given-names>Chun-dan</given-names></name><name><surname>van Achterberg</surname><given-names>Cornelis</given-names></name><name><surname>Xu</surname><given-names>Zai-fu</given-names></name></person-group><article-title>
                	A revision of the Chinese Stephanidae (Hymenoptera, Stephanoidea)
                	</article-title><source>Zookeys</source><day>21</day><month>6</month><year>2011</year><volume>2011</volume><issue>110</issue><fpage>1</fpage><lpage>108</lpage><pub-id pub-id-type="doi">10.3897/zookeys.110.918</pub-id></mixed-citation></tp:treatment-meta><tp:nomenclature><tp:taxon-name>
                            	<tp:taxon-name-part taxon-name-part-type="genus">Foenatopus</tp:taxon-name-part>
                            	<tp:taxon-name-part taxon-name-part-type="species">yangi</tp:taxon-name-part>
                            <object-id xmlns:xlink="http://www.w3.org/1999/xlink" xlink:type="simple">urn:lsid:zoobank.org:act:F82DF5A8-11F3-495F-95A1-9D95E917D6F1</object-id>
														<object-id xmlns:xlink="http://www.w3.org/1999/xlink" xlink:type="simple">http://species-id.net/wiki/Foenatopus_yangi</object-id>
                            </tp:taxon-name><tp:taxon-status xmlns:xlink="http://www.w3.org/1999/xlink" xlink:type="simple">sp. n.</tp:taxon-status><xref ref-type="fig" rid="F26">Figs 211–220</xref></tp:nomenclature><tp:treatment-sec sec-type="Type material"><title>Type material.</title><p>Holotype, ♀ (CAFB): CHINA: Guangdong, Deqing, on trunk of <italic><tp:taxon-name>Cinnamomum loureirii</tp:taxon-name></italic> tree with Xyloryctidae larvae, 27.iv.1997, Yi-zhen Li.</p></tp:treatment-sec><tp:treatment-sec sec-type="Diagnosis"><title>Diagnosis.</title><p>Body largely dull; vertex transversely striate (<xref ref-type="fig" rid="F26">Fig. 218</xref>); frons with 3 yellowish streaks (<xref ref-type="fig" rid="F26">Fig. 220</xref>); yellowish patch on temple weakly defined (<xref ref-type="fig" rid="F26">Fig. 219</xref>); pygidial impression indistinct (<xref ref-type="fig" rid="F26">Fig. 216</xref>); pronotum anteriorly with some fine rugulae, laterally coriaceous or finely reticulate (<xref ref-type="fig" rid="F26">Figs 212, 213</xref>); scutellum matt and medially coriaceous (<xref ref-type="fig" rid="F26">Fig. 214</xref>); pterostigma moderately elongate; vein 2-CU1 of fore wing absent (<xref ref-type="fig" rid="F26">Fig. 211</xref>); both large teeth on hind femur mostly yellowish (<xref ref-type="fig" rid="F26">Fig. 215</xref>); ovipositor sheath 0.9 as long as body length; subapical ivory band of ovipositor sheath 2.5 times as long as its blackish apex (<xref ref-type="fig" rid="F26">Fig. 217</xref>).</p></tp:treatment-sec><tp:treatment-sec sec-type="Description"><title>Description.</title><p>Holotype, female, length of body 13.4 mm, of fore wing 6.7 mm, and of ovipositor sheath 11.6 mm.</p><p><italic>Head.</italic> Flagellum with 29 flagellomeres; frons coarsely transversely striate (<xref ref-type="fig" rid="F26">Fig. 220</xref>); coronal area rugose and coronal teeth acute; vertex slightly convex and finely transversely striate, striations posteriorly reaching occipital carina (<xref ref-type="fig" rid="F26">Fig. 218</xref>); temples smooth and matt, narrowed and rounded behind eyes (<xref ref-type="fig" rid="F26">Fig. 219</xref>).</p><p><italic>Mesosoma.</italic> Neck (<xref ref-type="fig" rid="F26">Fig. 212</xref>) elongate and rather robust, at about same level as middle pronotum, anteriorly distinctly emarginate, dorsally with weak transverse carinae, medio-longitudinally slightly impressed; middle pronotum transversely striate; posterior pronotum distinctly elevated and rugose dorsally, convex laterally (<xref ref-type="fig" rid="F26">Fig. 213</xref>); mesoscutum anterior half densely striate and posteriorly coarsely foveolate; axillae coarsely rugose; scutellum largely smooth and matt, sparsely with a few punctures (<xref ref-type="fig" rid="F26">Fig. 214</xref>); mesopleuron anterior 0.3 rugose and covered with setosity, remainder largely aciculate; convex part of metapleuron rather robust, largely strongly reticulate-foveolate; both anterior and ventral foveae large; propodeum largely spaced foveolate, foveolae medium-sized, circular and well defined, with microsculptured interspaces (<xref ref-type="fig" rid="F26">Fig. 214</xref>).</p><p><italic>Wings.</italic> Fore wing (<xref ref-type="fig" rid="F26">Fig. 211</xref>): wing membrane hyaline; vein 2-CU1 weakly developed and 0.1 times as long as vein cu-a; pterostigma moderately elongate and somewhat rounded apically, 2.9 times as long as vein r and 13.7 times as its maximum width; vein r ends 0.2 times length of pterostigma behind level of apex of pterostigma; vein SR1 nearly parallel to costal margin, vein SR1 and vein r obtusely angled.</p><p><italic>Legs.</italic> Hind coxa largely transversely striate, anterior 0.3 rugose; hind femur densely transversely strigate, ventrally with two large acute ivory teeth, basally with 2 obtuse tubercles (<xref ref-type="fig" rid="F26">Fig. 215</xref>); hind tibia coriaceous, 1.2 times as long as hind femur, basal narrow part of hind tibia 1.1 times as long as widened part; inner side of widened part<!--PageBreak--> basally depressed, medially convex and granulate, apically densely setose (<xref ref-type="fig" rid="F26">Fig. 216</xref>); length of basitarsus 5.0 times as its width and ventrally densely bristly setose.</p><p><italic>Metasoma.</italic> First tergite finely transversely striate, 14.2 times as long as its maximum width, 2.2 times second tergite and 0.9 times remainder of metasoma; pygidial area indistinctly differentiated, apically truncate, laterally slightly impressed, medially weakly convex and granulate; subapical ivory band of ovipositor sheath 2.5 times as long as apical blackish part (<xref ref-type="fig" rid="F26">Fig. 217</xref>); ovipositor sheath 0.9 times as long as body length.</p><p><italic>Colour.</italic> Brownish to blackish; frons with 3 longitudinal yellowish streaks, one centrally and the other two along the inner orbits; temple ventrally brownish along eye; wing membrane hyaline, wing veins light brownish; pterostigma ivory; pronotum, hind femur and hind tibia, and metasoma largely dark brown; fore and middle legs largely brownish and with some whitish parts; large ventral teeth of hind femur ivory; subapical ivory band of ovipositor sheath 2.5 times as long as apical blackish part.</p><p><italic>Male.</italic> Unknown.</p></tp:treatment-sec><tp:treatment-sec sec-type="Distribution"><title>Distribution.</title><p>Oriental China (Guangdong).</p></tp:treatment-sec><tp:treatment-sec sec-type="Etymology"><title>Etymology.</title><p>This species is named after Prof. Zhong-qi Yang (CAFB) who generously loaned the specimen for the study.</p></tp:treatment-sec></tp:taxon-treatment></tp:taxon-treatment><tp:taxon-treatment><tp:treatment-meta><mixed-citation publication-type="journal"><person-group><name><surname>Hong</surname><given-names>Chun-dan</given-names></name><name><surname>van Achterberg</surname><given-names>Cornelis</given-names></name><name><surname>Xu</surname><given-names>Zai-fu</given-names></name></person-group><article-title>
                	A revision of the Chinese Stephanidae (Hymenoptera, Stephanoidea)
                	</article-title><source>Zookeys</source><day>21</day><month>6</month><year>2011</year><volume>2011</volume><issue>110</issue><fpage>1</fpage><lpage>108</lpage><pub-id pub-id-type="doi">10.3897/zookeys.110.918</pub-id></mixed-citation></tp:treatment-meta><tp:nomenclature><label>Genus</label><tp:taxon-name>
                            <tp:taxon-name-part taxon-name-part-type="genus">Megischus</tp:taxon-name-part>
                        <object-id xmlns:xlink="http://www.w3.org/1999/xlink" xlink:type="simple">http://species-id.net/wiki/Megischus</object-id>
                        </tp:taxon-name><tp:taxon-authority>Brullé, 1846</tp:taxon-authority><xref ref-type="fig" rid="F27">Figs 221</xref><xref ref-type="fig" rid="F28"/><xref ref-type="fig" rid="F29"/><xref ref-type="fig" rid="F30"/><xref ref-type="fig" rid="F31">251</xref><tp:nomenclature-citation-list><tp:nomenclature-citation><tp:taxon-name>Megischus</tp:taxon-name><comment><xref ref-type="bibr" rid="B14">Brullé 1846</xref>: 537. Type species (designated by <xref ref-type="bibr" rid="B38">Viereck 1914</xref>): <italic><tp:taxon-name>Megischus annulator</tp:taxon-name></italic><xref ref-type="bibr" rid="B14">Brullé 1846</xref> [= <italic><tp:taxon-name>Megischus furcatus</tp:taxon-name></italic> (Lepeletier &amp; Serville, 1835)].</comment></tp:nomenclature-citation></tp:nomenclature-citation-list></tp:nomenclature><tp:treatment-sec sec-type="Diagnosis"><title>Diagnosis.</title><p>Temple without pale yellowish streak along eye, at most with a ventral patch (<xref ref-type="fig" rid="F27">Figs 226</xref>, <xref ref-type="fig" rid="F30">245</xref>); pronotum robust and without transverse protuberance; vein 1-SR of fore wing differentiated with first discal cell present because of presence of vein 1-SR+M; vein 1-M of fore wing straight or nearly so; first subdiscal cell of fore wing comparatively narrow basally (<xref ref-type="fig" rid="F28">Figs 228</xref>, <xref ref-type="fig" rid="F29">239</xref>, <xref ref-type="fig" rid="F30">240</xref>); hind wing without trace of vein cu-a; hind femur largely smooth and with some punctures, ventrally with 2 large teeth (<xref ref-type="fig" rid="F28">Figs 230</xref>, <xref ref-type="fig" rid="F29">238</xref>, <xref ref-type="fig" rid="F31">247, 251</xref>); inner side of hind tibia usually with wide submedial depression (<xref ref-type="fig" rid="F31">Fig. 248</xref>); outer side of hind tibia without oblique striae or rugulosity and ventrally evenly rounded (<xref ref-type="fig" rid="F31">Fig. 249</xref>); hind tarsus of female with three tarsomeres (<xref ref-type="fig" rid="F29">Fig. 238</xref>); ovipositor sheath with ivory subapical band (<xref ref-type="fig" rid="F31">Fig. 250</xref>).</p></tp:treatment-sec><tp:treatment-sec sec-type="Distribution"><title>Distribution.</title><p>Cosmopolitan.</p></tp:treatment-sec><tp:treatment-sec sec-type="Notes"><title>Notes.</title><p>Before this study, 83 species in the genus <italic><tp:taxon-name>Megischus</tp:taxon-name></italic> were known worldwide, of which 3 species were known from China. In this paper, these three species of the genus are listed from China. A key to species of the genus <italic><tp:taxon-name>Megischus</tp:taxon-name></italic> from China is as follows:</p></tp:treatment-sec><tp:treatment-sec sec-type="Key to species of the genus Megischus from China"><title>Key to species of the genus <italic><tp:taxon-name>Megischus</tp:taxon-name></italic> from China</title><p>(after <xref ref-type="bibr" rid="B23">Hong et al. 2010</xref>)</p><table-wrap content-type="key" position="anchor" orientation="portrait"><table><tbody><tr><td rowspan="1" colspan="1">1</td><td rowspan="1" colspan="1">Temple narrowly rounded medially behind eye in dorsal view (<xref ref-type="fig" rid="F27">Fig. 223</xref>); neck postero-dorsally at about same level as middle pronotum (<xref ref-type="fig" rid="F27">Fig. 234</xref>); vein cu-a of fore wing strongly reclivous (<xref ref-type="fig" rid="F28">Fig. 239</xref>); hind basitarsus about 4 times as long as wide (<xref ref-type="fig" rid="F29">Fig. 236</xref>); [without distinct pronotal fold and without a cavity (<xref ref-type="fig" rid="F29">Fig. 234</xref>); vein 1-M of fore wing about 5 times as long as vein 1-SR and 1.2 times vein m-cu (<xref ref-type="fig" rid="F29">Fig. 239</xref>); widened part of hind tibia of female nearly straight or weakly concave ventrally (<xref ref-type="fig" rid="F29">Fig. 238</xref>); ivory part of ovipositor sheath about twice as long as dark apical part]</td><td rowspan="1" colspan="1"><italic><tp:taxon-name>Megischus chaoi</tp:taxon-name></italic> van Achterberg &amp; Yang, 2004</td></tr><tr><td rowspan="1" colspan="1">–</td><td rowspan="1" colspan="1">Temple medially roundly convex behind eye in dorsal view (<xref ref-type="fig" rid="F27">Figs 226</xref>, <xref ref-type="fig" rid="F30">244</xref>); neck at lower level than middle pronotum postero-dorsally (<xref ref-type="fig" rid="F27">Figs 222</xref>, <xref ref-type="fig" rid="F30">242</xref>); vein cu-a of fore wing weakly reclivous or subvertical (<xref ref-type="fig" rid="F28">Figs 228</xref>, <xref ref-type="fig" rid="F30">240</xref>); hind basitarsus 3.0–3.5 times as long as wide (<xref ref-type="fig" rid="F28">Fig. 231</xref>)</td><td rowspan="1" colspan="1">2</td></tr><tr><td rowspan="1" colspan="1">2</td><td rowspan="1" colspan="1">Temple slightly convex behind eye (<xref ref-type="fig" rid="F30">Fig. 244</xref>); pronotal fold distinct and with a cavity below it (<xref ref-type="fig" rid="F30">Figs 241, 242</xref>); vein 1-M of fore wing 4.2–5.5 times as long as vein 1-SR and 1.1–1.3 times vein m-cu (<xref ref-type="fig" rid="F30">Fig. 240</xref>); first tergite largely transversely striate or striate-rugose; head largely blackish or dark brown; widened part of hind tibia of female distinctly concave ventrally (<xref ref-type="fig" rid="F31">Figs 248, 249</xref>), but straight in male (<xref ref-type="fig" rid="F31">Fig. 251</xref>); [whitish or ivory part of ovipositor sheath 0.7–2.0 times as long as dark apical part]</td><td rowspan="1" colspan="1"><italic><tp:taxon-name>Megischus ptosimae</tp:taxon-name></italic> Chao, 1964</td></tr><tr><td rowspan="1" colspan="1">–</td><td rowspan="1" colspan="1">Temple distinctly convex behind eye (<xref ref-type="fig" rid="F27">Fig. 226</xref>); pronotal fold absent (<xref ref-type="fig" rid="F27">Figs 221, 222</xref>); vein 1-M of fore wing about 2.2 times as long as vein 1-SR and 0.9 times vein m-cu (<xref ref-type="fig" rid="F28">Fig. 228</xref>); first tergite largely smooth and shiny dorsally (<xref ref-type="fig" rid="F28">Fig. 229</xref>); head largely orange brown (<xref ref-type="fig" rid="F27">Figs 225, 226, 227</xref>); widened part of hind tibia of male nearly straight ventrally (<xref ref-type="fig" rid="F28">Fig. 230</xref>)</td><td rowspan="1" colspan="1"><italic><tp:taxon-name>Megischus aplicatus</tp:taxon-name></italic> Hong, van Achterberg &amp; Xu (male)</td></tr></tbody></table></table-wrap></tp:treatment-sec><tp:taxon-treatment><tp:treatment-meta><mixed-citation publication-type="journal"><person-group><name><surname>Hong</surname><given-names>Chun-dan</given-names></name><name><surname>van Achterberg</surname><given-names>Cornelis</given-names></name><name><surname>Xu</surname><given-names>Zai-fu</given-names></name></person-group><article-title>
                	A revision of the Chinese Stephanidae (Hymenoptera, Stephanoidea)
                	</article-title><source>Zookeys</source><day>21</day><month>6</month><year>2011</year><volume>2011</volume><issue>110</issue><fpage>1</fpage><lpage>108</lpage><pub-id pub-id-type="doi">10.3897/zookeys.110.918</pub-id></mixed-citation></tp:treatment-meta><tp:nomenclature><tp:taxon-name>
                            	<tp:taxon-name-part taxon-name-part-type="genus">Megischus</tp:taxon-name-part>
                            	<tp:taxon-name-part taxon-name-part-type="species">aplicatus</tp:taxon-name-part>
                            <object-id xmlns:xlink="http://www.w3.org/1999/xlink" xlink:type="simple">http://species-id.net/wiki/Megischus_aplicatus</object-id>
                            </tp:taxon-name><tp:taxon-authority>Hong, van Achterberg &amp; Xu, 2010</tp:taxon-authority><xref ref-type="fig" rid="F27">Figs 221–232</xref><tp:nomenclature-citation-list><tp:nomenclature-citation><tp:taxon-name>Megischus aplicatus</tp:taxon-name><comment> Honget al. 2010: 61.</comment></tp:nomenclature-citation></tp:nomenclature-citation-list></tp:nomenclature><tp:treatment-sec sec-type="Type material"><title>Type material.</title><p>Holotype, ♂ (ZJUH): CHINA: Hubei, Shennongjia, viii.1982, Shang-bo Shi, No. 870112.</p></tp:treatment-sec><tp:treatment-sec sec-type="Diagnosis"><title>Diagnosis.</title><p>Head largely orange brown; temple medially distinctly convex behind eye in dorsal view (<xref ref-type="fig" rid="F27">Fig. 225</xref>); neck at lower level than middle pronotum postero-dorsally (<xref ref-type="fig" rid="F27">Figs 221, 222</xref>); pronotal fold absent (<xref ref-type="fig" rid="F27">Fig. 221</xref>); vein 1-M of fore wing about 2.2 times as long as vein 1-SR and 0.9 times vein m-cu (<xref ref-type="fig" rid="F28">Fig. 228</xref>); vein cu-a of fore wing weakly reclivous or subvertical (<xref ref-type="fig" rid="F28">Fig. 228</xref>); widened part of hind tibia of male nearly<!--PageBreak--> straight ventrally (<xref ref-type="fig" rid="F28">Fig. 230</xref>); hind basitarsus 3.5 times as long as wide (<xref ref-type="fig" rid="F28">Fig. 231</xref>); first tergite largely smooth and shiny dorsally (<xref ref-type="fig" rid="F28">Fig. 229</xref>).</p></tp:treatment-sec><tp:treatment-sec sec-type="Description"><title>Description.</title><p>See <xref ref-type="bibr" rid="B23">Hong et al. (2010)</xref>.</p></tp:treatment-sec><tp:treatment-sec sec-type="Distribution"><title>Distribution.</title><p>China (Hubei).</p></tp:treatment-sec><tp:treatment-sec sec-type="Notes"><title>Notes.</title><p>The name of this species is derived from the Latin “a-” and “plicatus” which means without fold, because this species has no pronotal fold on the pronotum.</p></tp:treatment-sec></tp:taxon-treatment><tp:taxon-treatment><tp:treatment-meta><mixed-citation publication-type="journal"><person-group><name><surname>Hong</surname><given-names>Chun-dan</given-names></name><name><surname>van Achterberg</surname><given-names>Cornelis</given-names></name><name><surname>Xu</surname><given-names>Zai-fu</given-names></name></person-group><article-title>
                	A revision of the Chinese Stephanidae (Hymenoptera, Stephanoidea)
                	</article-title><source>Zookeys</source><day>21</day><month>6</month><year>2011</year><volume>2011</volume><issue>110</issue><fpage>1</fpage><lpage>108</lpage><pub-id pub-id-type="doi">10.3897/zookeys.110.918</pub-id></mixed-citation></tp:treatment-meta><tp:nomenclature><tp:taxon-name>
                            	<tp:taxon-name-part taxon-name-part-type="genus">Megischus</tp:taxon-name-part>
                            	<tp:taxon-name-part taxon-name-part-type="species">chaoi</tp:taxon-name-part>
                            <object-id xmlns:xlink="http://www.w3.org/1999/xlink" xlink:type="simple">http://species-id.net/wiki/Megischus_chaoi</object-id>
                            </tp:taxon-name><tp:taxon-authority>van Achterberg &amp; Yang, 2004</tp:taxon-authority><xref ref-type="fig" rid="F9">Figs 233–239</xref><tp:nomenclature-citation-list><tp:nomenclature-citation><tp:taxon-name>Megischus ruficeps</tp:taxon-name><comment> Saussure: <xref ref-type="bibr" rid="B15">Chao 1964</xref>: 378–379, 387–388, Figs II (1–2), IV (13); Belokobylskij 1995: 22.</comment></tp:nomenclature-citation><tp:nomenclature-citation><tp:taxon-name>Megischus chaoi</tp:taxon-name><comment> van Achterberg: <xref ref-type="bibr" rid="B3">van Achterberg and Yang 2004</xref>: 109, 111–112; <xref ref-type="bibr" rid="B23">Hong et al. 2010</xref>: 61.</comment></tp:nomenclature-citation></tp:nomenclature-citation-list></tp:nomenclature><tp:treatment-sec sec-type="Diagnosis"><title>Diagnosis.</title><p>Temple medially roundly narrowed behind eye in dorsal view; neck postero-dorsally at about same level as middle pronotum, without distinct pronotal fold and without a cavity (<xref ref-type="fig" rid="F29">Figs 234, 235</xref>); vein 1-M of fore wing about 5 times as long as vein 1-SR and 1.2 times vein m-cu; vein cu-a of fore wing strongly reclivous (<xref ref-type="fig" rid="F29">Fig. 239</xref>); widened part of hind tibia of female nearly straight or weakly concave ventrally (<xref ref-type="fig" rid="F29">Fig. 238</xref>); hind basitarsus about 4 times as long as wide (<xref ref-type="fig" rid="F29">Fig. 236</xref>); ivory part of ovipositor sheath about twice as long as dark apical part.</p></tp:treatment-sec><tp:treatment-sec sec-type="Type material"><title>Type material.</title><p>Holotype, ♀ (CPPF): “[CHINA], Fukien [=Fujian], Foochow [=Fuzhou], 10.vi.1954, H. F. Chao coll.”; “<italic><tp:taxon-name>Megischus ruficeps</tp:taxon-name></italic> Hsiu-Fu Chao det.” (<xref ref-type="bibr" rid="B3">van Achterberg and Yang 2004</xref>).</p></tp:treatment-sec><tp:treatment-sec sec-type="Description"><title>Description.</title><p>See <xref ref-type="bibr" rid="B3">van Achterberg and Yang (2004)</xref>.</p></tp:treatment-sec><tp:treatment-sec sec-type="Distribution"><title>Distribution.</title><p>China (Fujian).</p></tp:treatment-sec><tp:treatment-sec sec-type="Notes"><title>Notes.</title><p>This species is named in honour of the late Prof. Dr Hsiu-Fu Chao (Fuzhou) for his important contributions to our knowledge of the entomofauna of China (<xref ref-type="bibr" rid="B3">van Achterberg and Yang 2004</xref>).</p></tp:treatment-sec></tp:taxon-treatment><tp:taxon-treatment><tp:treatment-meta><mixed-citation publication-type="journal"><person-group><name><surname>Hong</surname><given-names>Chun-dan</given-names></name><name><surname>van Achterberg</surname><given-names>Cornelis</given-names></name><name><surname>Xu</surname><given-names>Zai-fu</given-names></name></person-group><article-title>
                	A revision of the Chinese Stephanidae (Hymenoptera, Stephanoidea)
                	</article-title><source>Zookeys</source><day>21</day><month>6</month><year>2011</year><volume>2011</volume><issue>110</issue><fpage>1</fpage><lpage>108</lpage><pub-id pub-id-type="doi">10.3897/zookeys.110.918</pub-id></mixed-citation></tp:treatment-meta><tp:nomenclature><tp:taxon-name>
                            	<tp:taxon-name-part taxon-name-part-type="genus">Megischus</tp:taxon-name-part>
                            	<tp:taxon-name-part taxon-name-part-type="species">ptosimae</tp:taxon-name-part>
                            <object-id xmlns:xlink="http://www.w3.org/1999/xlink" xlink:type="simple">http://species-id.net/wiki/Megischus_ptosimae</object-id>
                            </tp:taxon-name><tp:taxon-authority>Chao, 1964</tp:taxon-authority><xref ref-type="fig" rid="F30">Figs 240</xref><xref ref-type="fig" rid="F31">251</xref><tp:nomenclature-citation-list><tp:nomenclature-citation><tp:taxon-name>Megischus ptosimae</tp:taxon-name><comment><xref ref-type="bibr" rid="B15">Chao 1964</xref>: 378–379, 387–388, Figs I (1), II (3–4), IV (14), V (6, 10); <xref ref-type="bibr" rid="B3">van Achterberg and Yang 2004</xref>: 112–115; <xref ref-type="bibr" rid="B23">Hong et al. 2010</xref>: 61.</comment></tp:nomenclature-citation></tp:nomenclature-citation-list></tp:nomenclature><tp:treatment-sec sec-type="Material"><title>Material.</title><p>6 ♀+ 1 ♂: 2 ♀ (SCAU), CHINA: Guangdong, Chebaling, 26.vii.2008, Zai-fu Xu, No. 200800183; Chun-dan Hong, No. 200800184; 1 ♀ (ZJUH), CHINA: <!--PageBreak-->Sichuan, Nanchong, 24.vi.1940, No. 65021.10; 1 ♀ (ZJUH), CHINA: Zhejiang, Quxian, 24.v.1959, Zheng-nan Zhou, No. 5931.1; 1 ♂ (ZJUH), CHINA: Zhejiang, Hangzhou, 7. vii. 1980, Ben-yue Zhang, No. 810242. 1 ♀ (CAFB): “China: Shaanxi, Yangling, 30.viii.1994, ovipositing on larvae of <tp:taxon-name>Buprestidae</tp:taxon-name> on <italic><tp:taxon-name>Prunus</tp:taxon-name></italic> sp., Zhong-qi Yang”, “det C. van Achterberg, 2004”. 1 ♀ (RMNH): “China: Fujian, Fuzhou, Westlake, 8.v.1963, Zhen-cai Zhang, RMNH 03”, “det C. van Achterberg, 2003”.</p></tp:treatment-sec><tp:treatment-sec sec-type="Diagnosis"><title>Diagnosis.</title><p>Head largely blackish or dark brown; temple medially slightly convex behind eye in dorsal view (<xref ref-type="fig" rid="F30">Fig. 244</xref>); neck at lower level than middle pronotum postero-dorsally (<xref ref-type="fig" rid="F30">Fig. 242</xref>); pronotal fold distinct and with a cavity below it (<xref ref-type="fig" rid="F30">Figs 241, 242</xref>); vein 1-M of fore wing 4.2–5.5 times as long as vein 1-SR and 1.1–1.3 times vein m-cu; vein cu-a of fore wing weakly reclivous or subvertical (<xref ref-type="fig" rid="F30">Fig. 240</xref>); widened part of hind tibia of female distinctly concave ventrally (<xref ref-type="fig" rid="F31">Figs 248, 249</xref>), but straight in male (<xref ref-type="fig" rid="F31">Fig. 251</xref>); hind basitarsus 3.0–3.5 times as long as wide; first tergite largely transversely striate or striate-rugose; whitish or ivory part of ovipositor sheath 0.7–2.0 times as long as dark apical part (<xref ref-type="fig" rid="F31">Fig. 250</xref>).</p></tp:treatment-sec><tp:treatment-sec sec-type="Description"><title>Description.</title><p>Redescribed after a female from Guangdong (Chebaling), length of body 13.9 mm, of fore wing 7.5 mm, and of ovipositor sheath 12.8 mm.</p><p><italic>Head.</italic> Flagellum with 32 flagellomeres; first flagellomere slender, 4.0 times its maximum width, and 0.9 times as second flagellomere; frons (<xref ref-type="fig" rid="F30">Fig. 246</xref>) coarsely reticulate-rugose and covered with few scattered short setae; coronal area somewhat reticulate and with some short carinae, three anterior coronal teeth large, both posterior ones small and as sinuate transverse and wide lamellae; vertex (<xref ref-type="fig" rid="F30">Fig. 244</xref>) with three coarse carinae, two anterior ones strong and arcuate, the last one much shorter, followed by broadly reticulate-rugose and sparsely pubescent area, sculpture postero-dorsally gradually weaker near occipital carina; temple (<xref ref-type="fig" rid="F30">Fig. 245</xref>) smooth and shiny, except for small punctures with associated setae on ventral half of temple and narrowly along eye orbit, temple slightly bulging behind eye in dorsal view.</p><p><italic>Mesosoma.</italic> Neck (<xref ref-type="fig" rid="F30">Figs 241, 242</xref>) moderately slender, anteriorly moderately emarginate, medio-dorsally largely smooth, laterally with three pairs of strong, oblique carinae, anterior two pairs narrowly interrupted dorsally, the posterior pair curved backwards and apically widely separated; neck postero-dorsally at much lower level than middle pronotum, resulting in a distinct, deep cavity below pronotal fold; pronotal fold stout and strongly developed; middle pronotum dorsally at about same level with posterior pronotum and strongly striate-rugose; posterior pronotum largely foveolate and with smooth interspaces, foveolae with associated long setae and some foveolae dorsally coalescent; lateral ventral groove narrowly impressed and smooth, area below it obliquely rugose; propleuron coriaceous and setose; prosternum densely foveolate, foveolae circular and setose; mesoscutum largely densely and strongly foveolate, some foveolae coalescent, generating areolation; notauli and median groove distinct, formed by closely aligned foveolae; axillae foveolate, foveolae deep and separated by about their diameter, axillae separated basally by a large fovea; scutellum (<xref ref-type="fig" rid="F30">Fig. 243</xref>) irregularly distributed with circular foveolae and with smooth interspaces, foveolae laterally denser than dorsally; mesopleuron largely coarsely and densely punctate-rugose, each foveola<!--PageBreak--> bearing long and thin seta; convex part of metapleuron densely foveolate and with long whitish setosity, antero-ventrally crenulate and with both anterior and ventral depressions rather deep; propodeum (<xref ref-type="fig" rid="F30">Fig. 243</xref>) dorsally almost glabrous, completely with shallow, circular foveolae, most foveolae separated by about 0.1 of their diameter, some of them coalescent.</p><p><italic>Wings.</italic> Fore wing (<xref ref-type="fig" rid="F30">Fig. 240</xref>): wing subhyaline, and surface evenly bristly; vein M+CU1 with four short, erect, equidistant setae; basally vein 1–1A with about 10 erect, approximately equidistant setae grouped at base; vein 1-M 4.8 times as long as vein 1-SR and 1.1 times vein m-cu; vein 2-SR 1.4 times vein r; vein r ends 0.4 length of pterostigma behind level of apex of pterostigma; vein 1-SR 0.5 times as long as parastigmal vein; vein cu-a postfurcal and subvertical; vein 3-CU1 entirely nebulous and curved apically; first subdiscal cell slightly open posteriorly.</p><p><italic>Legs.</italic> Hind coxa rather robust, subelliptical, with long whitish setosity strongly inclined towards apex, coarsely spaced punctate-rugose, but posteriorly transversely striate; hind femur (<xref ref-type="fig" rid="F31">Fig. 247</xref>) with scattered punctures and largely smooth and shiny interspaces, each puncture bearing one long whitish seta, hind femur ventrally with two large teeth and several minute teeth in between and behind apical one; hind tibia (<xref ref-type="fig" rid="F31">Figs 248, 249</xref>) 1.4 times longer than hind femur, largely sparsely punctate and with long setae, basal narrow part of hind tibia 0.3 times as wide as widest part; outer side of widened part basally widely and rather steeply depressed and ventrally strongly concave, apical part rather robust; inner side of widened part basally slightly depressed and smooth, followed by coarsely granulate area, apically densely setose; hind tarsus bristly setose ventrally, hind basitarsus robust and somewhat widened apically.</p><p><italic>Metasoma.</italic> First tergite transversely striate-rugose, 6.2 times as long as its maximum width, 1.7 times as second tergite and 0.6 times as remainder of metasoma; basal 0.2 of second tergite weakly rugose, remainder largely coriaceous and somewhat microareolate; remainder of tergites transversely densely and finely aciculate and sparsely short setose, setae on last two tergites denser; pygidial area with moderately long setae, laterally distinctly impressed and centrally convex, medially granulate; pygidial impression somewhat reversed U-shaped; length of ovipositor sheath 0.9 times as long as body length, length of subapical whitish band nearly 1.6 times length of dark apical part.</p><p><italic>Colour.</italic> Largely black or dark brown; most of head, mesosoma and hind coxa black or blackish; malar space and basitarsi ivory; temple and basal 0.3 of hind tibia orange or reddish brown; wing membrane light brownish; antenna, veins, pterostigma, legs (except basal 0.3 of hind tibia and basitarsus), and most of metasoma brown or dark brown; mandible except its apex black; clypeus, fore and middle legs, lateral part of metasoma (except first tergite) yellowish brown; ovipositor sheath largely black and with whitish subapical band.</p><p><italic>Male.</italic> Very similar to female, but smaller, length of body 12.7 mm, and of fore wing 6.3 mm; widened part of hind tibia ventrally not concave but more or less straight (<xref ref-type="fig" rid="F31">Fig. 251</xref>); hind tarsus with five tarsomeres.</p><p><italic>Variation.</italic> Female: length of body 9–20.7 mm, of fore wing 6.8–12.5 mm, and of ovipositor sheath 9–21.0 mm; flagellum with 28–36 flagellomeres; vein 1-M 4.2–5.5 times <!--PageBreak-->as long as vein 1-SR and 1.1–1.3 times vein m-cu; first tergite 6.1–8.4 times as long as its maximum width, 1.7–2.4 times second tergite and 0.6–0.8 times remainder of metasoma; length of ovipositor sheath 0.9–1.0 times as long as body length, length of subapical whitish or ivory band 0.7–2.0 times length of dark apex. Male: length of body 6.5–17 mm.</p></tp:treatment-sec><tp:treatment-sec sec-type="Biology"><title>Biology.</title><p>A parasitoid of <italic><tp:taxon-name>Ptosima chinensis</tp:taxon-name></italic> Mars. (<tp:taxon-name>Buprestidae</tp:taxon-name>) larvae in peachtrees, and of <tp:taxon-name>Buprestidae</tp:taxon-name> in other <italic><tp:taxon-name>Prunus</tp:taxon-name></italic> species (<xref ref-type="bibr" rid="B15">Chao 1964</xref>).</p></tp:treatment-sec><tp:treatment-sec sec-type="Distribution"><title>Distribution.</title><p>China (Shaanxi, Zhejiang, Sichuan, Fujian, Guangdong).</p></tp:treatment-sec><tp:treatment-sec sec-type="Note"><title>Note.</title><p>The name of this species is derived from the generic name of its host, <italic><tp:taxon-name>Ptosima chinensis</tp:taxon-name></italic> (<xref ref-type="bibr" rid="B15">Chao 1964</xref>).</p></tp:treatment-sec></tp:taxon-treatment></tp:taxon-treatment><tp:taxon-treatment><tp:treatment-meta><mixed-citation publication-type="journal"><person-group><name><surname>Hong</surname><given-names>Chun-dan</given-names></name><name><surname>van Achterberg</surname><given-names>Cornelis</given-names></name><name><surname>Xu</surname><given-names>Zai-fu</given-names></name></person-group><article-title>
                	A revision of the Chinese Stephanidae (Hymenoptera, Stephanoidea)
                	</article-title><source>Zookeys</source><day>21</day><month>6</month><year>2011</year><volume>2011</volume><issue>110</issue><fpage>1</fpage><lpage>108</lpage><pub-id pub-id-type="doi">10.3897/zookeys.110.918</pub-id></mixed-citation></tp:treatment-meta><tp:nomenclature><label>Genus</label><tp:taxon-name>
                            <tp:taxon-name-part taxon-name-part-type="genus">Parastephanellus</tp:taxon-name-part>
                        <object-id xmlns:xlink="http://www.w3.org/1999/xlink" xlink:type="simple">http://species-id.net/wiki/Parastephanellus</object-id>
                        </tp:taxon-name><tp:taxon-authority>Enderlein, 1906</tp:taxon-authority><xref ref-type="fig" rid="F32">Figs 252</xref><xref ref-type="fig" rid="F33"/><xref ref-type="fig" rid="F34"/><xref ref-type="fig" rid="F35"/><xref ref-type="fig" rid="F36"/><xref ref-type="fig" rid="F37"/><xref ref-type="fig" rid="F38"/><xref ref-type="fig" rid="F39"/><xref ref-type="fig" rid="F40"/><xref ref-type="fig" rid="F41"/><xref ref-type="fig" rid="F42"/><xref ref-type="fig" rid="F43"/><xref ref-type="fig" rid="F44"/><xref ref-type="fig" rid="F45"/><xref ref-type="fig" rid="F46">350</xref><tp:nomenclature-citation-list><tp:nomenclature-citation><tp:taxon-name>Parastephanus</tp:taxon-name><comment><xref ref-type="bibr" rid="B19">Enderlein 1905</xref>: 474 (not Haeckel 1881). Type species (by original designation): <italic><tp:taxon-name>Stephanus pygmaeus</tp:taxon-name></italic> Enderlein, 1901.</comment></tp:nomenclature-citation><tp:nomenclature-citation><tp:taxon-name>Parastephanellus</tp:taxon-name><comment><xref ref-type="bibr" rid="B20">Enderlein 1906</xref>: 301. Type species (by original designation): <italic><tp:taxon-name>Stephanus pygmaeus</tp:taxon-name></italic> Enderlein 1901.</comment></tp:nomenclature-citation></tp:nomenclature-citation-list></tp:nomenclature><tp:treatment-sec sec-type="Diagnosis"><title>Diagnosis.</title><p>Temple with pale yellowish streak along eye (<xref ref-type="fig" rid="F32">Figs 257</xref>, <xref ref-type="fig" rid="F34">270</xref>, <xref ref-type="fig" rid="F39">304</xref>, <xref ref-type="fig" rid="F43">330</xref>); neck short and comparatively robust, without pronotal fold or distinct transverse carinae (<xref ref-type="fig" rid="F32">Figs 253</xref>, <xref ref-type="fig" rid="F34">266</xref>, <xref ref-type="fig" rid="F36">279</xref>, <xref ref-type="fig" rid="F37">288</xref>, <xref ref-type="fig" rid="F39">300</xref>, <xref ref-type="fig" rid="F41">313</xref>, <xref ref-type="fig" rid="F43">326</xref>, <xref ref-type="fig" rid="F45">339</xref>); metapleuron robust; vein 2-CU1 of fore wing completely developed; veins 2-SR and 2-SR+M of fore wing present, sometimes only pigmented; vein 1-SR of fore wing straight (<xref ref-type="fig" rid="F32">Figs 252</xref>, <xref ref-type="fig" rid="F34">265</xref>, <xref ref-type="fig" rid="F36">278</xref>, <xref ref-type="fig" rid="F37">287</xref>, <xref ref-type="fig" rid="F39">299</xref>, <xref ref-type="fig" rid="F41">312</xref>, <xref ref-type="fig" rid="F43">325</xref>, <xref ref-type="fig" rid="F45">338</xref>); outer side of hind tibia with distinct oblique striae or carinae ventrally, rarely without striae or ventral carina (<xref ref-type="fig" rid="F33">Figs 263</xref>, <xref ref-type="fig" rid="F35">276</xref>, <xref ref-type="fig" rid="F36">282</xref>, <xref ref-type="fig" rid="F40">310</xref>, <xref ref-type="fig" rid="F42">323</xref>, <xref ref-type="fig" rid="F44">336</xref>, <xref ref-type="fig" rid="F46">349</xref>); ovipositor sheath without ivory subapical band (<xref ref-type="fig" rid="F33">Figs 264</xref>, <xref ref-type="fig" rid="F35">276</xref>, <xref ref-type="fig" rid="F40">311</xref>, <xref ref-type="fig" rid="F42">324</xref>, <xref ref-type="fig" rid="F44">337</xref>, <xref ref-type="fig" rid="F46">350</xref>).</p></tp:treatment-sec><tp:treatment-sec sec-type="Distribution"><title>Distribution.</title><p>Australian, Palaearctic and Oriental.</p></tp:treatment-sec><tp:treatment-sec sec-type="Notes"><title>Notes.</title><p>Before this study, 56 species in the genus <italic><tp:taxon-name>Parastephanellus</tp:taxon-name></italic> were known worldwide, of which 2 species were known from China. In this paper, 3 species of this genus are new to science, one species is synonymized (<italic><tp:taxon-name>Parastephanellus austrochinensis</tp:taxon-name></italic> Belokobylskij, 1995 for <italic><tp:taxon-name>Parastephanellus brevistigma</tp:taxon-name></italic> Enderlein, 1913) and one species, <italic><tp:taxon-name>Parastephanellus matsumotoi</tp:taxon-name></italic>, is a new record to China; altogether 5 species are known from China. A key to species of <italic><tp:taxon-name>Parastephanellus</tp:taxon-name></italic> from China and adjacent regions follows:</p></tp:treatment-sec><tp:treatment-sec sec-type="Key to species of the genus Parastephanellus from China and adjacent regions"><title>Key to species of the genus <italic><tp:taxon-name>Parastephanellus</tp:taxon-name></italic> from China and adjacent regions</title><table-wrap content-type="key" position="anchor" orientation="portrait"><table><tbody><tr><td rowspan="1" colspan="1">1</td><td rowspan="1" colspan="1">Pygidial process of female rounded apically (<xref ref-type="fig" rid="F46">Fig. 347</xref>); propodeum densely foveolate and interspaces small (<xref ref-type="fig" rid="F45">Fig. 341</xref>) and yellowish streak reaching occipital carina (<xref ref-type="fig" rid="F45">Fig. 342</xref>); apical large tooth of hind femur comparatively wide and more or less obtuse (<xref ref-type="fig" rid="F46">Fig. 349</xref>); [pterostigma about 5 times as long as wide]</td><td rowspan="1" colspan="1"><italic><tp:taxon-name>Parastephanellus zhejiangensis</tp:taxon-name></italic> sp. n.<!--PageBreak--></td></tr><tr><td rowspan="1" colspan="1">–</td><td rowspan="1" colspan="1">Pygidial process of female horn-shaped apically (<xref ref-type="fig" rid="F33">Figs 261</xref>, <xref ref-type="fig" rid="F35">274</xref>, <xref ref-type="fig" rid="F40">308</xref>, <xref ref-type="fig" rid="F42">321</xref>, <xref ref-type="fig" rid="F44">334</xref>), but unknown of <italic><tp:taxon-name>Parastephanellus brevistigma</tp:taxon-name></italic>; propodeum usually sparsely foveolate and interspaces mostly wider than diameter of punctures or subequal, and if densely foveolate then yellowish streak remain far removed from occipital carina (<xref ref-type="fig" rid="F32">Figs 255</xref>, <xref ref-type="fig" rid="F34">268</xref>, <xref ref-type="fig" rid="F36">281</xref>, <xref ref-type="fig" rid="F37">290</xref>, <xref ref-type="fig" rid="F39">302</xref>, <xref ref-type="fig" rid="F41">315</xref>, <xref ref-type="fig" rid="F43">328</xref>); apical large tooth of hind femur comparatively narrow and more or less acute (<xref ref-type="fig" rid="F34">Figs 262</xref>, <xref ref-type="fig" rid="F35">276</xref>, <xref ref-type="fig" rid="F38">294</xref>, <xref ref-type="fig" rid="F40">310</xref>, <xref ref-type="fig" rid="F42">323</xref>, <xref ref-type="fig" rid="F44">335</xref>)</td><td rowspan="1" colspan="1">2</td></tr><tr><td rowspan="1" colspan="1">2</td><td rowspan="1" colspan="1">Pterostigma distinctly widened and comparatively short, 4–5 times as long as wide (<xref ref-type="fig" rid="F36">Figs 278</xref>, <xref ref-type="fig" rid="F37">287</xref>); temple yellowish and without distinctly contrasting ivory streak (<xref ref-type="fig" rid="F36">Figs 285</xref>, <xref ref-type="fig" rid="F37">292</xref>; male, but more or less developed in female); frons of female brownish-yellow (<xref ref-type="fig" rid="F36">Figs 286</xref>, <xref ref-type="fig" rid="F37">293</xref>); pronotum comparatively short and lateral length 0.8–0.9 times its maximum width (<xref ref-type="fig" rid="F36">Figs 279</xref>, <xref ref-type="fig" rid="F37">288</xref>); [pronotum in dorsal view superficially sculptured and shiny; base of second tergite brownish-yellow; first tergite about as long as remainder of metasoma in male, 0.8 times in female; frons transversely rugose]</td><td rowspan="1" colspan="1"><italic><tp:taxon-name>Parastephanellus brevistigma</tp:taxon-name></italic> Enderlein, 1913</td></tr><tr><td rowspan="1" colspan="1">–</td><td rowspan="1" colspan="1">Pterostigma hardly widened and longer, 5–6 times as long as wide (<xref ref-type="fig" rid="F32">Figs 252</xref>, <xref ref-type="fig" rid="F34">265</xref>, <xref ref-type="fig" rid="F38">299</xref>, <xref ref-type="fig" rid="F41">312</xref>, <xref ref-type="fig" rid="F43">325</xref>); temple orange or dark brown or blackish and with a yellowish or ivory streak distinctly contrasting with surroundings (<xref ref-type="fig" rid="F32">Figs 257</xref>, <xref ref-type="fig" rid="F39">304</xref>, <xref ref-type="fig" rid="F41">317</xref>, <xref ref-type="fig" rid="F43">330</xref>); frons of female dark brown or orange brown (<xref ref-type="fig" rid="F32">Figs 258</xref>, <xref ref-type="fig" rid="F34">271</xref>, <xref ref-type="fig" rid="F39">305</xref>, <xref ref-type="fig" rid="F41">318</xref>, <xref ref-type="fig" rid="F43">331</xref>); pronotum somewhat longer and its lateral length equal to its maximum width (<xref ref-type="fig" rid="F32">Figs 253</xref>, <xref ref-type="fig" rid="F36">279</xref>, <xref ref-type="fig" rid="F39">300</xref>, <xref ref-type="fig" rid="F41">313</xref>, <xref ref-type="fig" rid="F43">326</xref>)</td><td rowspan="1" colspan="1">3</td></tr><tr><td rowspan="1" colspan="1">3</td><td rowspan="1" colspan="1">Middle basitarsus of female about 6 times as long as its medial with; first discal cell of fore wing comparatively narrow and its length about 3.1 times as long as vein 1-M (<xref ref-type="fig" rid="F34">Fig. 265</xref>); first metasomal tergite of female comparatively robust; [hind coxa of female comparatively short and wide in lateral view (<xref ref-type="fig" rid="F35">Figs 272, 273</xref>)]</td><td rowspan="1" colspan="1"><italic><tp:taxon-name>Parastephanellus brevicoxalis</tp:taxon-name></italic> sp. n.</td></tr><tr><td rowspan="1" colspan="1">–</td><td rowspan="1" colspan="1">Middle basitarsus of female 8–12 times as long as its medial with; first discal cell of fore wing comparatively wide and its length 2.2–2.7 times as long as vein 1-M (<xref ref-type="fig" rid="F32">Figs 252</xref>, <xref ref-type="fig" rid="F39">299</xref>, <xref ref-type="fig" rid="F41">312</xref>, <xref ref-type="fig" rid="F43">325</xref>); first tergite of female comparatively slender</td><td rowspan="1" colspan="1">4</td></tr><tr><td rowspan="1" colspan="1">4</td><td rowspan="1" colspan="1">Hind femur shiny and largely smooth (<xref ref-type="fig" rid="F33">Fig. 262</xref>); distance from dorsally widened pale streak on temple to occipital carina in dorsal view less than width of streak (<xref ref-type="fig" rid="F32">Fig. 256</xref>); temples strongly angulate in dorsal view (<xref ref-type="fig" rid="F32">Fig. 256</xref>); pronotum chestnut-brown (<xref ref-type="fig" rid="F32">Figs 253, 254</xref>); frons orange-brown (<xref ref-type="fig" rid="F32">Fig. 258</xref>)</td><td rowspan="1" colspan="1"><italic><tp:taxon-name>Parastephanellus angulatus</tp:taxon-name></italic> sp. n.</td></tr><tr><td rowspan="1" colspan="1">–</td><td rowspan="1" colspan="1">Hind femur matt or with satin sheen, largely coriaceous (<xref ref-type="fig" rid="F40">Figs 309</xref>, <xref ref-type="fig" rid="F42">322</xref>, <xref ref-type="fig" rid="F44">335</xref>); distance from dorsally widened pale streak on temple to occipital carina in dorsal view more than width of streak (<xref ref-type="fig" rid="F39">Figs 304</xref>, <xref ref-type="fig" rid="F41">316</xref>, <xref ref-type="fig" rid="F43">330</xref>); temples moderately angulate to rather rounded in dorsal view (<xref ref-type="fig" rid="F39">Figs 303</xref>, <xref ref-type="fig" rid="F41">316</xref>, <xref ref-type="fig" rid="F43">329</xref>); pronotum dark brown or blackish (<xref ref-type="fig" rid="F39">Figs 300</xref>, <xref ref-type="fig" rid="F41">313</xref>, <xref ref-type="fig" rid="F43">326</xref>); frons largely dark brown</td><td rowspan="1" colspan="1"><italic><tp:taxon-name>Parastephanellus matsumotoi</tp:taxon-name></italic> van Achterberg, 2006</td><!--PageBreak--></tr></tbody></table></table-wrap></tp:treatment-sec><tp:taxon-treatment><tp:treatment-meta><mixed-citation publication-type="journal"><person-group><name><surname>Hong</surname><given-names>Chun-dan</given-names></name><name><surname>van Achterberg</surname><given-names>Cornelis</given-names></name><name><surname>Xu</surname><given-names>Zai-fu</given-names></name></person-group><article-title>
                	A revision of the Chinese Stephanidae (Hymenoptera, Stephanoidea)
                	</article-title><source>Zookeys</source><day>21</day><month>6</month><year>2011</year><volume>2011</volume><issue>110</issue><fpage>1</fpage><lpage>108</lpage><pub-id pub-id-type="doi">10.3897/zookeys.110.918</pub-id></mixed-citation></tp:treatment-meta><tp:nomenclature><tp:taxon-name>
                            	<tp:taxon-name-part taxon-name-part-type="genus">Parastephanellus</tp:taxon-name-part>
                            	<tp:taxon-name-part taxon-name-part-type="species">angulatus</tp:taxon-name-part>
                            <object-id xmlns:xlink="http://www.w3.org/1999/xlink" xlink:type="simple">urn:lsid:zoobank.org:act:28086D10-6F18-48CA-B955-163A6E9AB1A4</object-id>
														<object-id xmlns:xlink="http://www.w3.org/1999/xlink" xlink:type="simple">http://species-id.net/wiki/Parastephanellus_angulatus</object-id>
                            </tp:taxon-name><tp:taxon-status xmlns:xlink="http://www.w3.org/1999/xlink" xlink:type="simple">sp. n.</tp:taxon-status><xref ref-type="fig" rid="F32">Figs 252</xref><xref ref-type="fig" rid="F33">264</xref></tp:nomenclature><tp:treatment-sec sec-type="Type material"><title>Type material.</title><p>Holotype,♀ (SCAU): CHINA: Hainan, Mt. Jianfengling, 5–7.vi.2007, Li-qiong Weng, No. 200800178.</p></tp:treatment-sec><tp:treatment-sec sec-type="Diagnosis"><title>Diagnosis.</title><p>Frons densely foveolate-rugose and with obvious medial groove (<xref ref-type="fig" rid="F32">Fig. 258</xref>); temples dark brown and distinctly angulate in dorsal view (<xref ref-type="fig" rid="F32">Fig. 256</xref>); yellowish streak on temple in dorsal view distinctly contrasting with surroundings and reaching vertex but not reaching occipital carina (<xref ref-type="fig" rid="F32">Figs 256, 257</xref>); pronotum transversely rugose in dorsal view (<xref ref-type="fig" rid="F32">Fig. 253</xref>); propodeum sparsely foveolate and with coriaceous interspaces (<xref ref-type="fig" rid="F32">Fig. 255</xref>); pterostigma long and about 6 times as long as wide (<xref ref-type="fig" rid="F32">Fig. 252</xref>); hind femur distinctly swollen, obtuse subbasal tooth comparatively large and apical large tooth comparatively narrow and acute (<xref ref-type="fig" rid="F32">Fig. 262</xref>); hind tibia ventrally with regular weak carinae and basal narrow part of outer side mainly finely aciculate (<xref ref-type="fig" rid="F33">Figs 262, 263</xref>); pygidial process of female medium-sized (<xref ref-type="fig" rid="F33">Fig. 261</xref>).</p></tp:treatment-sec><tp:treatment-sec sec-type="Description"><title>Description.</title><p>Holotype, female, length of body 13.1 mm, of fore wing 8.4 mm, and of ovipositor sheath 19.3 mm.</p><p><italic>Head.</italic> Flagellum with 32 flagellomeres; length of first flagellomere 4.9 times its maximum width, and 0.6 times second flagellomere; frons coarsely reticulate-rugose, frontal carina present (<xref ref-type="fig" rid="F32">Fig. 258</xref>); three anterior coronal teeth acute, lobe-shaped, both posterior ones as sinuate transverse and wide lamellae; coronal area largely smooth, followed by three coarse and curved transverse carinae, anterior two carinae rather strong and posterior carina weaker; sculpture of vertex varies from undulate-rugose anteriorly to transversely striate posteriorly, narrowly reaching occipital carina (<xref ref-type="fig" rid="F32">Fig. 256</xref>); temple largely smooth and shiny, except with a few punctures bearing setae ventrally (<xref ref-type="fig" rid="F32">Fig. 257</xref>); temple strongly angularly protruding in dorsal view (<xref ref-type="fig" rid="F32">Fig. 256</xref>).</p><p><italic>Mesosoma.</italic> Neck short and rather stout, anteriorly distinctly emarginate, laterally with pairs of transverse striae, medio-dorsally smooth and posteriorly at much lower level than middle pronotum (<xref ref-type="fig" rid="F32">Figs 253, 254</xref>); pronotal fold absent medially and distinct laterally; remainder of pronotum largely transversely striate and with sparse setae dorsally and posteriorly narrowly smooth and shiny, laterally somewhat striate; middle pronotum not distinctly differentiated from posterior pronotum, lateral oblique groove of pronotum smooth and rather impressed, ventral area below it somewhat sculptured (<xref ref-type="fig" rid="F32">Fig. 254</xref>); propleuron coriaceous and densely setose; anterior third of mesoscutum transversely striate, posteriorly strongly foveolate-rugose; notauli and median groove complete and distinct, formed by closely aligned foveolae; axillae largely coarsely rugose, forming some irregular foveolae; scutellum irregularly aciculate medially and with rather large circular foveolae laterally (<xref ref-type="fig" rid="F32">Fig. 255</xref>); mesopleuron largely rugose and with long, whitish setae, anteriorly more densely pubescent than posteriorly; convex part of metapleuron strongly reticulate-rugose and with rather long whitish setae, ventral part with spaced carinae and smooth interspaces; propodeum foveolate, foveolae<!--PageBreak--> circular, medium-sized and with aciculate interspaces, posterior foveolae close to each other and somewhat reticulate (<xref ref-type="fig" rid="F32">Fig. 255</xref>).</p><p><italic>Wings.</italic> Fore wing (<xref ref-type="fig" rid="F32">Fig. 252</xref>): vein 1-M 2.2 times as long as vein 1-SR and 1.3 times vein m-cu; vein cu-a slightly antefurcal and distinctly curved; vein 2-SR 1.6 times as long as vein r; vein r ends 0.4 times length of pterostigma behind level of apex of pterostigma; vein r and vein 1-M distinctly curved; vein 1-SR approximately as long as parastigmal vein; basal third of vein 3-CU1 tubular, remainder largely nebulous, apically distinctly curved.</p><p><italic>Legs.</italic> Hind coxa rather robust, largely spaced annularly striate dorsally, basal part rugose, outer side distinctly compressed medially and coarsely rugose (<xref ref-type="fig" rid="F33">Figs 259, 260</xref>); hind femur strongly swollen, finely transversely striate, evenly distributed with small punctures, each puncture bearing a short whitish seta, hind femur with 3 large ventral teeth, basal one obtuse and another two teeth acute, with small tubercles in interspaces (<xref ref-type="fig" rid="F33">Fig. 262</xref>); hind tibia 1.4 times as long as hind femur, basal narrow part about 1.2 times as long as widened part; outer side of hind tibia distinctly obliquely carinate and ventral carina rather stout, narrow part of inner side coarsely obliquely striate, widened part of inner side basally distinctly steeply depressed, medially distinctly convex and granulate, apically densely bristly setose (<xref ref-type="fig" rid="F33">Fig. 262</xref>); basitarsus rather robust, ventral length about 6.0 times as long as its apical width.</p><p><italic>Metasoma.</italic> First tergite cylindrical, about 8.3 times as long as its maximum width, 2.2 times second tergite and 0.9 times remainder of tergites, basal 0.1 rugose and apical 0.05 smooth, remainder largely finely transversely striate; basal third of second tergite rugose, remainder polished smooth; remainder of tergites densely transversely aciculate; pygidial area with 2 distinct projections, pygidial impression setose and somewhat reverse U-shaped (<xref ref-type="fig" rid="F33">Fig. 261</xref>); ovipositor sheath about 1.5 times as long as body.</p><p><italic>Colour.</italic> Body colour varies from reddish brown to dark brown; scape, pedicel and first-third flagellomeres brown, remainder of antenna darker; mandibles except apex and clypeus yellow; temple along eye with ivory wide streak; frons, coronal area, basal third of second tergite orange; mesosoma (except neck and lateral part of mesoscutum dark brown) and basal 0.2 of first tergite largely red brown; fore wing membrane largely pale brownish, pterostigma dark brown; apical parts of both second and third tergites with golden yellow patch; ovipositor sheath completely blackish.</p></tp:treatment-sec><tp:treatment-sec sec-type="Distribution"><title>Distribution.</title><p>China (Hainan).</p></tp:treatment-sec><tp:treatment-sec sec-type="Etymology"><title>Etymology.</title><p>The name is derived from “angulatus” (Latin for angled) because of the angled temples.</p></tp:treatment-sec></tp:taxon-treatment><tp:taxon-treatment><tp:treatment-meta><mixed-citation publication-type="journal"><person-group><name><surname>Hong</surname><given-names>Chun-dan</given-names></name><name><surname>van Achterberg</surname><given-names>Cornelis</given-names></name><name><surname>Xu</surname><given-names>Zai-fu</given-names></name></person-group><article-title>
                	A revision of the Chinese Stephanidae (Hymenoptera, Stephanoidea)
                	</article-title><source>Zookeys</source><day>21</day><month>6</month><year>2011</year><volume>2011</volume><issue>110</issue><fpage>1</fpage><lpage>108</lpage><pub-id pub-id-type="doi">10.3897/zookeys.110.918</pub-id></mixed-citation></tp:treatment-meta><tp:nomenclature><tp:taxon-name>
                            	<tp:taxon-name-part taxon-name-part-type="genus">Parastephanellus</tp:taxon-name-part>
                            	<tp:taxon-name-part taxon-name-part-type="species">brevicoxalis</tp:taxon-name-part>
                            <object-id xmlns:xlink="http://www.w3.org/1999/xlink" xlink:type="simple">urn:lsid:zoobank.org:act:453F407D-2852-4A59-9131-43EE66E19F6E</object-id>
														<object-id xmlns:xlink="http://www.w3.org/1999/xlink" xlink:type="simple">http://species-id.net/wiki/Parastephanellus_brevicoxalis</object-id>
                            </tp:taxon-name><tp:taxon-status xmlns:xlink="http://www.w3.org/1999/xlink" xlink:type="simple">sp. n.</tp:taxon-status><xref ref-type="fig" rid="F34">Figs 265</xref><xref ref-type="fig" rid="F35">277</xref></tp:nomenclature><tp:treatment-sec sec-type="Type material"><title>Type material.</title><p>Holotype, ♀ (ZJUH): CHINA: Zhejiang, Wuyanling, 29. vii. 2005, Peng Xu, No. 200605074.</p></tp:treatment-sec><tp:treatment-sec sec-type="Diagnosis"><title>Diagnosis.</title><p>Frons densely foveolate-rugose (<xref ref-type="fig" rid="F34">Fig. 271</xref>); temple dark brown and with ivory streak along eyes distinctly contrasting with surroundings (<xref ref-type="fig" rid="F34">Fig. 270</xref>); pronotum robust and weakly rugose (<xref ref-type="fig" rid="F34">Figs 266, 267</xref>); propodeum coarsely and irregularly foveolate (<xref ref-type="fig" rid="F34">Fig. 268</xref>); pterostigma comparatively long and about 5.5 times as long as wide (<xref ref-type="fig" rid="F34">Fig. 265</xref>); first discal cell of fore wing comparatively narrow and its length about 3.1 times as long as vein 1-M (<xref ref-type="fig" rid="F34">Fig. 265</xref>); hind coxa comparatively short and wide in lateral view (<xref ref-type="fig" rid="F35">Fig. 273</xref>); basal narrow part of outer side of hind tibia distinctly carinate; apical large tooth of hind femur comparatively narrow and acute (<xref ref-type="fig" rid="F35">Figs 275, 276</xref>); middle basitarsus of female about 6 times as long as its medial with; first tergite of female comparatively robust; ovipositor sheath about 1.4 times as long as body; pygidial process of female medium-sized (<xref ref-type="fig" rid="F35">Fig. 274</xref>).</p></tp:treatment-sec><tp:treatment-sec sec-type="Description"><title>Description.</title><p>Holotype, female, length of body 16.2 mm, of fore wing 9.9 mm, and of ovipositor sheath 22.9 mm.</p><p><italic>Head.</italic> Flagellum with 33 flagellomeres; frons coarsely reticulate-rugose (<xref ref-type="fig" rid="F34">Fig. 271</xref>); three anterior coronal teeth acute, both posterior ones wide and arcuate, sculpture on coronal area from rugose anteriorly to longitudinally short carinate; behind level of coronal area with five strong, curved carinae, followed by transversely rugose area, rugae coarse anteriorly, finer laterally near eye and posteriorly, striae posteriorly weaker and narrowly reaching to occipital carina (<xref ref-type="fig" rid="F34">Fig. 269</xref>); temple smooth and shiny, relatively broad, gena round (<xref ref-type="fig" rid="F34">Fig. 270</xref>).</p><p><italic>Mesosoma.</italic> Neck (<xref ref-type="fig" rid="F34">Figs 266, 267</xref>) short and robust, anteriorly distinctly emarginate, medio-posteriorly smooth, and with pairs of oblique lateral carinae, neck at much lower level than remainder of pronotum; pronotal fold and concavity absent; middle pronotum steeply elevated and subvertical to neck, largely transversely striate; posterior pronotum not differentiated from middle part, weakly striate dorsally and sparsely with punctures laterally and more or less smooth apically (<xref ref-type="fig" rid="F34">Fig. 266</xref>), pronotal lobe with oblique carinae; lateral oblique groove of pronotum narrow and indistinct, ventral area below it distinctly obliquely striate (<xref ref-type="fig" rid="F34">Fig. 267</xref>); propleuron relatively wide, coriaceous and microreticulate; prosternum densely transversely striate and pubescent; mesoscutum foveolate, anterior 0.2 and area between foveolae striate, latero-posteriorly somewhat rugose; notauli and median groove distinct and formed by some foveolae or crenulae; axilla irregularly densely striate, rugose-foveolate near scutellum; scutellum (<xref ref-type="fig" rid="F34">Fig. 268</xref>) laterally densely foveolate and medially rugulose; mesopleuron rather robust, dorsally flat and largely smooth, convex ventral part shallowly rugose and pubescent, anteriorly pubescence denser and rugae coarser than posteriorly; mesosternum largely striate and anterior part pubescent; convex part of metapleuron coarsely reticulate-rugose and sparsely setose, ventral part below it finely striate; propodeum irregularly foveolate, foveolae changing from circular to suboval, area in between and inside foveolae striate, foveolae laterally and apically somewhat coalescent and reticulate (<xref ref-type="fig" rid="F34">Fig. 268</xref>).</p><p><italic>Wings.</italic> Fore wing (<xref ref-type="fig" rid="F34">Fig. 265</xref>): vein 1-M 1.25 times as long as vein 1-SR and 0.9 times vein m-cu; vein cu-a slightly postfurcal and subvertical; vein 2-SR 1.25 times as long as vein r; vein r ends 0.3 times length of pterostigma behind level of apex of pterostigma; vein r and vein 1-M distinctly curved; vein 1-SR 1.4 times as long as<!--PageBreak--> parastigmal vein; vein 3-CU1 basal 0.2 tubular, remainder largely nebulous, apically distinctly curved.</p><p><italic>Legs.</italic> Hind coxa (<xref ref-type="fig" rid="F35">Figs 272, 273</xref>) robust, antero-dorsally rugose, anterior 0.6 of outer side distinctly compressed and sculpture changing from rugose to microreticulate, posterior part of hind coxa coarsely transversely striate; hind femur (<xref ref-type="fig" rid="F35">Fig. 275</xref>) strongly swollen, densely finely aciculate, ventrally with 2 large teeth and some denticles in between, basal one third part having 2 obtuse teeth much smaller; hind tibia (<xref ref-type="fig" rid="F35">Figs 275, 276</xref>) about 1.2 times as long as hind femur, basal narrow part about 1.4 times as long as widened part, outer side of hind tibia distinctly obliquely carinate, narrow part of inner side coriaceous, widened part of inner side distinctly depressed basally and densely bristly setose apically; basitarsus rather robust, ventral length about 3.8 times as long as its apical width.</p><p><italic>Metasoma.</italic> First tergite 4.6 times as long as its maximum width, 1.7 times second tergite and 0.6 times remainder of tergites, densely coarsely and rather regularly transversely striate, basal 0.1 rugose and with 2 distinct, short longitudinal carinae, apically narrowly smooth; basal 0.2 of second tergite with several short longitudinal carinae, remainder of tergite smooth; remainder of tergites densely finely microaciculate; pygidial area with two distinct projections, pygidial impression setose and somewhat reverse V-shaped (<xref ref-type="fig" rid="F35">Fig. 274</xref>); ovipositor sheath (<xref ref-type="fig" rid="F35">Fig. 276</xref>) about 1.4 times as long as body.</p><p><italic>Colour.</italic> Largely black; head tricoloured: coronal teeth, vertex medio-longitudinally and narrow area of vertex behind eyes dark brown; frons and most of vertex reddish; gena narrowly along eye margin yellowish; propleuron largely yellowish; middle basitarsus with yellowish tint; fore leg, hind trochanter, hind tibia and basal 0.2 of second tergite dark reddish brown; wing membrane subhyaline; pterostigma and wing venation dark brown.</p><p><italic>Male.</italic> Unknown.</p></tp:treatment-sec><tp:treatment-sec sec-type="Distribution"><title>Distribution.</title><p>China (Zhejiang).</p></tp:treatment-sec><tp:treatment-sec sec-type="Etymology"><title>Etymology.</title><p>The name is derived from “brevis” (Latin for short) and “coxa” (Latin for hip) because of the short hind coxa.</p></tp:treatment-sec></tp:taxon-treatment><tp:taxon-treatment><tp:treatment-meta><mixed-citation publication-type="journal"><person-group><name><surname>Hong</surname><given-names>Chun-dan</given-names></name><name><surname>van Achterberg</surname><given-names>Cornelis</given-names></name><name><surname>Xu</surname><given-names>Zai-fu</given-names></name></person-group><article-title>
                	A revision of the Chinese Stephanidae (Hymenoptera, Stephanoidea)
                	</article-title><source>Zookeys</source><day>21</day><month>6</month><year>2011</year><volume>2011</volume><issue>110</issue><fpage>1</fpage><lpage>108</lpage><pub-id pub-id-type="doi">10.3897/zookeys.110.918</pub-id></mixed-citation></tp:treatment-meta><tp:nomenclature><tp:taxon-name>
                            	<tp:taxon-name-part taxon-name-part-type="genus">Parastephanellus</tp:taxon-name-part>
                            	<tp:taxon-name-part taxon-name-part-type="species">brevistigma</tp:taxon-name-part>
                            <object-id xmlns:xlink="http://www.w3.org/1999/xlink" xlink:type="simple">http://species-id.net/wiki/Parastephanellus_brevistigma</object-id>
                            </tp:taxon-name><tp:taxon-authority>Enderlein, 1913</tp:taxon-authority><xref ref-type="fig" rid="F36">Figs 278</xref><xref ref-type="fig" rid="F37"/><xref ref-type="fig" rid="F38">298</xref><tp:nomenclature-citation-list><tp:nomenclature-citation><tp:taxon-name>Parastephanellus brevistigma</tp:taxon-name><comment><xref ref-type="bibr" rid="B21">Enderlein 1913</xref>: 203; Brues 1918: 100; <xref ref-type="bibr" rid="B18">Elliott 1922</xref>: 747, 756; <xref ref-type="bibr" rid="B15">Chao 1964</xref>: 380, 387; <xref ref-type="bibr" rid="B12">Belokobylskij 1995</xref>: 22; <xref ref-type="bibr" rid="B8">Aguiar 2004</xref>: 65.</comment></tp:nomenclature-citation><tp:nomenclature-citation><tp:taxon-name>Parastephanellus politus</tp:taxon-name><comment><xref ref-type="bibr" rid="B15">Chao 1964</xref> (notElliott 1928): 380, 387. syn. n.</comment></tp:nomenclature-citation><tp:nomenclature-citation><tp:taxon-name>Parastephanellus austrochinensis</tp:taxon-name><comment><xref ref-type="bibr" rid="B12">Belokobylskij 1995</xref>: 22; <xref ref-type="bibr" rid="B8">Aguiar 2004</xref>: 65. syn. n.</comment></tp:nomenclature-citation></tp:nomenclature-citation-list></tp:nomenclature><tp:treatment-sec sec-type="Type material"><title>Type material.</title><p>Holotype of <italic><tp:taxon-name>Parastephanellus brevistigma</tp:taxon-name></italic>,♂ (SDEI): “ Formosa, Kankau (Koshun), H. Sauter, v.1912”, “22.iv.”, “<italic><tp:taxon-name>Parastephanellus brevistigma</tp:taxon-name></italic> Type Enderl. ♂ Dr. Enderlein det. 1913”, “Holotypus”, “Coll. DEI Eberswalde”, “OSUC 0021613”.</p></tp:treatment-sec><tp:treatment-sec sec-type="Other material"><title>Other material.</title><p>7 ♂ (ZJUH): 1 ♂, CHINA: Guangxi, Longzhou Nonggang, 1982.v.21, Jun-hua He, No. 821669; 6♂, CHINA: Guangxi, Longzhou, 1982.v.22, No. 822167, No. 822168, No. 822169, No. 822147, No. 822148, No. 822149.</p></tp:treatment-sec><tp:treatment-sec sec-type="Diagnosis"><title>Diagnosis.</title><p>Head in dorsal view orange brown and sparsely striate (<xref ref-type="fig" rid="F36">Figs 284</xref>, <xref ref-type="fig" rid="F37">291</xref>); frons and temple yellowish; frons transversely rugose (<xref ref-type="fig" rid="F36">Figs 286</xref>, <xref ref-type="fig" rid="F37">293</xref>); temple smooth and shiny (<xref ref-type="fig" rid="F36">Figs 285</xref>, <xref ref-type="fig" rid="F37">292</xref>); pronotum comparatively short and its lateral length 0.8–0.9 times maximum width, in dorsal view superficially sculptured and shiny (<xref ref-type="fig" rid="F36">Figs 279, 280</xref>, <xref ref-type="fig" rid="F37">288, 289</xref>); propodeum shallowly and sparsely foveolate and coriaceous interspaces mostly wider than diameter of punctures (<xref ref-type="fig" rid="F36">Figs 281</xref>, <xref ref-type="fig" rid="F37">290</xref>); pterostigma distinctly widened and comparatively short, 4–5 times as long as wide (<xref ref-type="fig" rid="F36">Figs 278</xref>, <xref ref-type="fig" rid="F37">287</xref>); outer side of hind tibia finely carinate (<xref ref-type="fig" rid="F38">Figs 294, 295</xref>).</p></tp:treatment-sec><tp:treatment-sec sec-type="Description"><title>Description.</title><p>Holotype, male, length of fore wing 4.1 mm, and of incomplete body 2.8 mm (metasoma lost).</p><p><italic>Head.</italic> Flagellum with 23 flagellomeres; coronal teeth large and distinctly carinate; frons coarsely striate (<xref ref-type="fig" rid="F36">Fig. 286</xref>); vertex with several spaced striae, area near lateral ocelli rugulose (<xref ref-type="fig" rid="F36">Fig. 284</xref>); temple smooth and shiny (<xref ref-type="fig" rid="F36">Fig. 285</xref>), evenly convex behind eyes.</p><p><italic>Mesosoma.</italic> Pronotum (<xref ref-type="fig" rid="F36">Figs 279, 280</xref>) largely smooth and weakly sculptured; neck short and laterally with several pairs of carinae; posterior pronotum rugose, somewhat coriaceous; scutellum medially rugulose and laterally with several shallow foveolae (<xref ref-type="fig" rid="F36">Fig. 281</xref>); propodeum (<xref ref-type="fig" rid="F36">Fig. 281</xref>) and metapleuron coarsely shallowly foveolate.</p><p><italic>Wings.</italic> Fore wing (<xref ref-type="fig" rid="F36">Fig. 278</xref>): vein 1-M 1.5 times as long as vein 1-SR and 1.1 times vein m-cu; vein cu-a slightly antifurcal and subvertical; vein 2-SR 1.7 times as long as vein r; pterostigma distinctly widened and comparatively short, 4.5 times as long as wide; vein r ends 0.4 times length of pterostigma behind level of apex of pterostigma; vein 1-SR 1.2 times as long as parastigmal vein; basal 0.2 of vein 3-CU1 tubular, remainder largely nebulous, apically distinctly curved.</p><p><italic>Legs.</italic> Holotype has only hind coxa left on the legs, legs described after a male from Guangxi (Longzhou). Hind coxa (<xref ref-type="fig" rid="F36">Figs 282, 283</xref>, <xref ref-type="fig" rid="F38">297</xref>) largely striate, medial part of outer side compressed and more or less rugulose; hind femur (<xref ref-type="fig" rid="F38">Figs 294, 295</xref>) strongly swollen, finely aciculate and with 2 large ventral teeth; hind tibia 1.2 times as long as hind femur, basal narrow part 1.7 times as long as widened part; outer side of hind tibia coriaceous and ventrally with some spaced oblique carinae; widened part of inner side distinctly depressed basally and densely setose apically; ventral length of hind basitarsus about 3.5 times as long as its apical width.</p><p><italic>Metasoma.</italic> Metasoma of holotype lost, described after a male from Guangxi (Longzhou). First tergite coarsely transversely striate, 4.8 times as long as its width, 1.9 times as second tergite and 0.9 as rest of tergite; second tergite basally with weak rugose, rest of metasoma largely smooth, somewhat microreticulate; pygidial process distinct and tubular apically (<xref ref-type="fig" rid="F38">Fig. 298</xref>).</p><p><italic>Colour.</italic> Body varies from yellowish brown to dark brown; frons and temple yellowish (with a paler ivory streak along eye) (<xref ref-type="fig" rid="F36">Figs 285, 286</xref>, <xref ref-type="fig" rid="F37">292, 293</xref>); vertex and pronotum orange brown; scutellum and propodeum dark brownish.</p></tp:treatment-sec><tp:treatment-sec sec-type="Distribution"><title>Distribution.</title><p>China (Guangxi, Taiwan).<!--PageBreak--></p></tp:treatment-sec></tp:taxon-treatment><tp:taxon-treatment><tp:treatment-meta><mixed-citation publication-type="journal"><person-group><name><surname>Hong</surname><given-names>Chun-dan</given-names></name><name><surname>van Achterberg</surname><given-names>Cornelis</given-names></name><name><surname>Xu</surname><given-names>Zai-fu</given-names></name></person-group><article-title>
                	A revision of the Chinese Stephanidae (Hymenoptera, Stephanoidea)
                	</article-title><source>Zookeys</source><day>21</day><month>6</month><year>2011</year><volume>2011</volume><issue>110</issue><fpage>1</fpage><lpage>108</lpage><pub-id pub-id-type="doi">10.3897/zookeys.110.918</pub-id></mixed-citation></tp:treatment-meta><tp:nomenclature><tp:taxon-name>
                            	<tp:taxon-name-part taxon-name-part-type="genus">Parastephanellus</tp:taxon-name-part>
                            	<tp:taxon-name-part taxon-name-part-type="species">matsumotoi</tp:taxon-name-part>
                            <object-id xmlns:xlink="http://www.w3.org/1999/xlink" xlink:type="simple">http://species-id.net/wiki/Parastephanellus_matsumotoi</object-id>
                            </tp:taxon-name><tp:taxon-authority>van Achterberg, 2006</tp:taxon-authority><xref ref-type="fig" rid="F39">Figs 299</xref><xref ref-type="fig" rid="F40"/><xref ref-type="fig" rid="F41"/><xref ref-type="fig" rid="F42"/><xref ref-type="fig" rid="F43"/><xref ref-type="fig" rid="F4">337</xref><tp:nomenclature-citation-list><tp:nomenclature-citation><tp:taxon-name>Parastephanellus matsumotoi</tp:taxon-name><comment> van Achterberg 2006: 219–221.</comment></tp:nomenclature-citation></tp:nomenclature-citation-list></tp:nomenclature><tp:treatment-sec sec-type="Type material"><title>Type material.</title><p>Paratypes, 2 ♀ (RMNH): “JPN [= Japan]/Kyushu [Kagoshima] Makizono t. Takachiho, 29.vii.2005, 31°52'33"N/130°53'29"E, R. Matsumoto”, “♀ <italic><tp:taxon-name>Parastephanellus matsumotoi</tp:taxon-name></italic> sp. nov., C. van Achterberg, 2006, PARATYPE”; id., but <named-content xmlns:xlink="http://www.w3.org/1999/xlink" content-type="dwc:verbatimCoordinates" xlink:type="simple">31°53'25"N, 130°49'05"E</named-content>.</p></tp:treatment-sec><tp:treatment-sec sec-type="Other material"><title>Other material.</title><p>5 ♀+7 ♂ (ZJUH): 1 ♀, CHINA: Shaanxi, Qinling, Mt. Tiantai, 1999.ix.3, Yun Ma, No. 991151; 1♀, CHINA: Henan, Songxian, Mt. Baiyun, 1996.vii.19, Ping Cai, No. 972997; 3♀, CHINA: Henan, Luoshan, Lingshan, 2000.v.22, Ping Cai, No. 200101896; id., but No. 200101873, No. 200101882; 6 ♂, id., but No. 200101876, No. 200101884, No. 200101893, No. 200101906, No. 200101908, No. 200101911; 1 ♂, CHINA: Zhejiang Suichang, 1982.vi.28–vii.1, Han-lin Chen, No. 924696; 1♀ (HNHM), “Formosa, Sauter”, “Polisha, x.1909”.</p></tp:treatment-sec><tp:treatment-sec sec-type="Diagnosis"><title>Diagnosis.</title><p>Frons largely dark brown and reticulate-rugose (<xref ref-type="fig" rid="F39">Figs 305</xref>, <xref ref-type="fig" rid="F41">318</xref>, <xref ref-type="fig" rid="F43">331</xref>); temples moderately angulate to rather rounded in dorsal view (<xref ref-type="fig" rid="F40">Figs 303</xref>, <xref ref-type="fig" rid="F41">316</xref>, <xref ref-type="fig" rid="F43">329</xref>); distance from dorsally widened pale streak on temple to occipital carina in dorsal view more than width of streak (<xref ref-type="fig" rid="F40">Figs 303</xref>, <xref ref-type="fig" rid="F41">316</xref>, <xref ref-type="fig" rid="F43">329</xref>); pronotum dark brown or blackish, transversely striate-rugose (<xref ref-type="fig" rid="F39">Figs 300, 301</xref>, <xref ref-type="fig" rid="F41">313, 314</xref>, <xref ref-type="fig" rid="F43">326, 327</xref>); hind femur matt or with satin sheen, longer and largely coriaceous (<xref ref-type="fig" rid="F40">Figs 309</xref>, <xref ref-type="fig" rid="F42">322</xref>, <xref ref-type="fig" rid="F44">335</xref>).</p></tp:treatment-sec><tp:treatment-sec sec-type="Description"><title>Description.</title><p>Redescribed from a female from Henan, length of body 13.4 mm, of fore wing 7.1 mm, and of ovipositor sheath 19.2 mm.</p><p><italic>Head.</italic> Flagellum with 31 flagellomeres; frons coarsely reticulate-rugose (<xref ref-type="fig" rid="F43">Fig. 331</xref>); three anterior coronal teeth large and acute, both posterior ones wider and arcuate; vertex flattened, largely rugose or rugulose, posteriorly transversely striate (<xref ref-type="fig" rid="F43">Fig. 329</xref>); temple smooth and shiny (<xref ref-type="fig" rid="F34">Fig. 330</xref>), rounded convex in dorsal view.</p><p><italic>Mesosoma.</italic> Neck short and transversely carinate, anteriorly distinctly emarginated, posteriorly with transverse groove in dorsal view; pronotum largely striate or rugulose, posteriorly narrowly smooth (<xref ref-type="fig" rid="F43">Figs 326, 327</xref>); propleuron largely coriaceous; mesopleuron coriaceous and with some shallow foveolae, anteriorly densely setose; scutellum aciculate medially and with round punctures laterally (<xref ref-type="fig" rid="F43">Fig. 328</xref>); propodeum spaced foveolate and with coriaceous interspaces (<xref ref-type="fig" rid="F43">Fig. 328</xref>); metapleuron coarsely reticulate-foveolate, convex medially.</p><p><italic>Wings.</italic> Fore wing (<xref ref-type="fig" rid="F43">Fig. 325</xref>): vein 1-M 1.4 times as long as vein 1-SR and 1.1 times vein m-cu; vein cu-a slightly antefurcal and subvertical; vein 2-SR 1.3 times as long as vein r; vein r ends 0.4 times length of pterostigma behind level of apex of pterostigma; vein 1-M and vein r distinctly curved; vein 1-SR 1.4 times as long as parastigmal vein; vein 3-CU1 largely nebulous, only basal 0.2 tubular.</p><p><italic>Legs.</italic> Hind coxa robust, largely coarsely rugose; hind femur rugulose, ventrally with 2 large teeth and one smaller basal tooth (<xref ref-type="fig" rid="F44">Fig. 335</xref>); hind tibia (<xref ref-type="fig" rid="F44">Figs 335, 336</xref>) <!--PageBreak-->largely coriaceous and ventrally distinctly oblique carinate, 1.3 times as long as hind femur, basal narrow part of hind tibia about 1.2 times as long as widened part; ventral length of hind basitarsus 5.2 times as long as its width.</p><p><italic>Metasoma.</italic> First tergite densely transversely striate, 7.5 times as long as its maximum width, 2.3 times second tergite and 0.9 times remainder of metasoma; second tergite basally rugose; remainder of metasoma largely smooth and shiny; pygidial area differentiated and with pair of truncate horns apically, pygidial impression distinct and reversed V-shaped (<xref ref-type="fig" rid="F44">Fig. 334</xref>); ovipositor broken; length of ovipositor sheath about 1.4 times as long as body.</p><p><italic>Colour.</italic> Largely blackish or dark brown; temple with yellowish streak along eye.</p><p><italic>Variation.</italic> Female: length of body 7.5–16.4 mm, of fore wing 5.2–9 mm, and of ovipositor sheath 16.9–21.2 mm; frons completely dark brown or black or with orange or reddish patch (<xref ref-type="fig" rid="F39">Figs 305</xref>, <xref ref-type="fig" rid="F41">318</xref>, <xref ref-type="fig" rid="F43">331</xref>); temple colour varied from reddish to blackish and with yellowish or ivory streak along eye (<xref ref-type="fig" rid="F39">Figs 304</xref>, <xref ref-type="fig" rid="F41">317</xref>, <xref ref-type="fig" rid="F43">330</xref>). Male: similar to female, length of body 7.5–13 mm, and of fore wing 5–9 mm.</p></tp:treatment-sec><tp:treatment-sec sec-type="Distribution"><title>Distribution.</title><p>China (Shaanxi, Henan, Zhejiang); Japan (Kyushu).</p></tp:treatment-sec><tp:treatment-sec sec-type="Note"><title>Note.</title><p>This species is new record from China.</p></tp:treatment-sec></tp:taxon-treatment><tp:taxon-treatment><tp:treatment-meta><mixed-citation publication-type="journal"><person-group><name><surname>Hong</surname><given-names>Chun-dan</given-names></name><name><surname>van Achterberg</surname><given-names>Cornelis</given-names></name><name><surname>Xu</surname><given-names>Zai-fu</given-names></name></person-group><article-title>
                	A revision of the Chinese Stephanidae (Hymenoptera, Stephanoidea)
                	</article-title><source>Zookeys</source><day>21</day><month>6</month><year>2011</year><volume>2011</volume><issue>110</issue><fpage>1</fpage><lpage>108</lpage><pub-id pub-id-type="doi">10.3897/zookeys.110.918</pub-id></mixed-citation></tp:treatment-meta><tp:nomenclature><tp:taxon-name>
                            	<tp:taxon-name-part taxon-name-part-type="genus">Parastephanellus</tp:taxon-name-part>
                            	<tp:taxon-name-part taxon-name-part-type="species">zhejiangensis</tp:taxon-name-part>
                            <object-id xmlns:xlink="http://www.w3.org/1999/xlink" xlink:type="simple">urn:lsid:zoobank.org:act:EACC7E60-6ECE-4E7B-89AD-150DF5901347</object-id>
														<object-id xmlns:xlink="http://www.w3.org/1999/xlink" xlink:type="simple">http://species-id.net/wiki/Parastephanellus_zhejiangensis</object-id>
                            </tp:taxon-name><tp:taxon-status xmlns:xlink="http://www.w3.org/1999/xlink" xlink:type="simple">sp. n.</tp:taxon-status><xref ref-type="fig" rid="F45">Figs 338</xref><xref ref-type="fig" rid="F46">350</xref></tp:nomenclature><tp:treatment-sec sec-type="Type material"><title>Type material.</title><p>Holotype, ♀ (ZJUH): CHINA: Zhejiang, Kaihua, Mt. Gutian, 2005.vii.1–3, Xue-xin Chen, No. 200604294.</p></tp:treatment-sec><tp:treatment-sec sec-type="Diagnosis"><title>Diagnosis.</title><p>Temple completely yellowish, yellowish streak stretching to vertex and reaching occipital carina (<xref ref-type="fig" rid="F45">Figs 352, 353</xref>); pronotum rugose-striate in dorsal view (<xref ref-type="fig" rid="F45">Fig. 339</xref>); propodeum densely foveolate and interspaces small (<xref ref-type="fig" rid="F45">Fig. 341</xref>); vein 1-M of fore wing 2.2 times as long as vein 1-SR and 1.3 times as vein m-cu (<xref ref-type="fig" rid="F45">Fig. 338</xref>); hind femur less swollen; apical large tooth of hind femur comparatively wide and obtuse (<xref ref-type="fig" rid="F46">Fig. 348</xref>); hind tibia yellowish brown and ventrally with a few weak carinae, basal narrow part of outer side with striae (<xref ref-type="fig" rid="F46">Figs 348, 349</xref>); ovipositor sheath about as long as body; pygidial process of female rounded apically (<xref ref-type="fig" rid="F46">Fig. 347</xref>).</p></tp:treatment-sec><tp:treatment-sec sec-type="Description"><title>Description.</title><p>Holotype, female, length of body 9.8 mm, of fore wing 5.8 mm, and of ovipositor sheath 10.2 mm.</p><p><italic>Head.</italic> Antenna with flagellomeres partly missing; frons transversely striate-rugose (<xref ref-type="fig" rid="F46">Fig. 344</xref>); three anterior coronal teeth acute, both posterior ones wide and arcuate; sculpture on vertex varied from rugose to striate-rugose (<xref ref-type="fig" rid="F46">Fig. 342</xref>); temple smooth and shiny (<xref ref-type="fig" rid="F46">Fig. 343</xref>), distinctly roundedly convex behind eyes.</p><p><italic>Mesosoma.</italic> Pronotum (<xref ref-type="fig" rid="F46">Figs 339, 340</xref>) robust, dorsally largely coarsely carinate or striate and laterally rugulose; neck short and transversely impressed posteriorly; pronotal fold and concavity absent; middle pronotum gradually elevated connected with<!--PageBreak--> posterior pronotum; mesoscutum anteriorly microreticulate and posteriorly foveolate; notauli and median groove distinct and formed by foveolae; scutellum (<xref ref-type="fig" rid="F46">Fig. 341</xref>) coarsely coriaceous and laterally with several foveolae; mesopleuron robust, irregularly with dense and shallow foveolae; convex part of metapleuron coarsely reticulate-rugose; propodeum densely and coarsely foveolate (<xref ref-type="fig" rid="F46">Fig. 341</xref>).</p><p><italic>Wings.</italic> Fore wing (<xref ref-type="fig" rid="F46">Fig. 338</xref>): vein 1-M 2.2 times as long as vein 1-SR and 1.3 times vein m-cu; vein cu-a slightly antifurcal and subvertical; vein 2-SR 2.6 times as long as vein r; vein r ends 0.3 times length of pterostigma behind level of apex of pterostigma; vein r and vein 1-M distinctly curved; vein 1-SR slightly shorter than parastigmal vein; vein 3-CU1 basal 0.2 tubular, remainder largely nebulous, apically distinctly curved.</p><p><italic>Legs.</italic> Hind coxa rugose, but rugae on posterior third more regular and somewhat transverse (<xref ref-type="fig" rid="F46">Figs 345, 346</xref>); hind femur densely finely aciculate, ventrally with two large obtuse teeth and some denticles in between (<xref ref-type="fig" rid="F46">Figs 348, 349</xref>); hind tibia about 1.2 times as long as hind femur, basal narrow part 1.3 times as long as widened part, narrow part of inner side coriaceous (<xref ref-type="fig" rid="F46">Fig. 349</xref>), widened part of inner side distinctly depressed basally and densely bristly setose apically; basitarsus rather robust, ventral length about 4.2 times as long as its apical width.</p><p><italic>Metasoma.</italic> First tergite densely transversely striate, 4.2 times as long as its maximum width, 2.2 times second tergite and 0.9 times remainder of tergites; basal 0.2 of second tergite with weak rugae, remainder of tergite smooth or indistinctly microreticulate; pygidial impression indistinct (<xref ref-type="fig" rid="F46">Fig. 347</xref>); ovipositor sheath (<xref ref-type="fig" rid="F46">Fig. 350</xref>) about same size as body.</p><p><italic>Colour.</italic> Largely blackish; frons largely orange-brown; temple and hind tibia completely yellowish; second tergite basally reddish.</p><p><italic>Male.</italic> Unknown.</p></tp:treatment-sec><tp:treatment-sec sec-type="Distribution"><title>Distribution.</title><p>China (Zhejiang).</p></tp:treatment-sec><tp:treatment-sec sec-type="Etymology"><title>Etymology.</title><p>The name is derived from “Zhejiang” because the type locality is situated in Zhejiang Province (China).</p></tp:treatment-sec></tp:taxon-treatment></tp:taxon-treatment><tp:taxon-treatment><tp:treatment-meta><mixed-citation publication-type="journal"><person-group><name><surname>Hong</surname><given-names>Chun-dan</given-names></name><name><surname>van Achterberg</surname><given-names>Cornelis</given-names></name><name><surname>Xu</surname><given-names>Zai-fu</given-names></name></person-group><article-title>
                	A revision of the Chinese Stephanidae (Hymenoptera, Stephanoidea)
                	</article-title><source>Zookeys</source><day>21</day><month>6</month><year>2011</year><volume>2011</volume><issue>110</issue><fpage>1</fpage><lpage>108</lpage><pub-id pub-id-type="doi">10.3897/zookeys.110.918</pub-id></mixed-citation></tp:treatment-meta><tp:nomenclature><label>Genus</label><tp:taxon-name>
                            <tp:taxon-name-part taxon-name-part-type="genus">Schlettererius</tp:taxon-name-part>
                        <object-id xmlns:xlink="http://www.w3.org/1999/xlink" xlink:type="simple">http://species-id.net/wiki/Schlettererius</object-id>
                        </tp:taxon-name><tp:taxon-authority>Ashmead, 1900</tp:taxon-authority><xref ref-type="fig" rid="F47">Figs 351</xref><xref ref-type="fig" rid="F48"/><xref ref-type="fig" rid="F49"/><xref ref-type="fig" rid="F50">375</xref><tp:nomenclature-citation-list><tp:nomenclature-citation><tp:taxon-name>Schlettererius</tp:taxon-name><comment><xref ref-type="bibr" rid="B10">Ashmead 1900</xref>: 150. Type species (by monotypy and original designation): <italic><tp:taxon-name>Stephanus cinctipes</tp:taxon-name></italic> Cresson, 1880.</comment></tp:nomenclature-citation></tp:nomenclature-citation-list></tp:nomenclature><tp:treatment-sec sec-type="Diagnosis"><title>Diagnosis.</title><p>Pronotum more or less rectangularly connected with rest of pronotum (<xref ref-type="fig" rid="F47">Figs 352</xref>, <xref ref-type="fig" rid="F49">366</xref>); vein 1-M of fore wing distinctly curved (<xref ref-type="fig" rid="F47">Figs 351</xref>, <xref ref-type="fig" rid="F49">365</xref>); vein cu-a of hind wing present as pigmented vein (<xref ref-type="fig" rid="F49">Fig. 365</xref>); hind coxa with small subapical dorsal tooth (<xref ref-type="fig" rid="F48">Figs 358</xref>, <xref ref-type="fig" rid="F50">372</xref>); hind tibia not distinctly narrowed and compressed basally (<xref ref-type="fig" rid="F48">Figs 361</xref>, <xref ref-type="fig" rid="F50">374</xref>); hind tarsus of female with five tarsomeres (<xref ref-type="fig" rid="F48">Fig. 360</xref>); sternite of first metasomal tergite differentiated from its tergite, first tergite 2.4–4.6 times as long as its <!--PageBreak-->apical width, not cylindrical, about as long as second tergite (<xref ref-type="fig" rid="F48">Figs 362, 363</xref>, <xref ref-type="fig" rid="F50">373, 375</xref>); second tergite sessile and smooth basally (<xref ref-type="fig" rid="F48">Figs 362, 363</xref>, <xref ref-type="fig" rid="F50">375</xref>); posterior part of eighth metasomal tergite of female with pygidial process (<xref ref-type="fig" rid="F48">Figs 362, 363</xref>); ovipositor sheath with ivory subapical band (<xref ref-type="fig" rid="F48">Fig. 364</xref>).</p></tp:treatment-sec><tp:treatment-sec sec-type="Distribution"><title>Distribution.</title><p>Nearctic, East Palaearctic and Australian (only Tasmania: introduced for biological control of introduced <tp:taxon-name>Siricidae</tp:taxon-name>).</p></tp:treatment-sec><tp:treatment-sec sec-type="Notes"><title>Notes.</title><p>Two species of <italic><tp:taxon-name>Schlettererius</tp:taxon-name></italic> are known worldwide, one from China and one from North America. A key to the two species follows:</p></tp:treatment-sec><tp:treatment-sec sec-type="Key to world species of the genus Schlettererius Ashmead"><title>Key to world species of the genus Schlettererius Ashmead</title><table-wrap content-type="key" position="anchor" orientation="portrait"><table><tbody><tr><td rowspan="1" colspan="1">1</td><td rowspan="1" colspan="1">Posterior pronotum gradually elevated (<xref ref-type="fig" rid="F49">Fig. 367</xref>); first-third metasomal tergites black or dark brown (<xref ref-type="fig" rid="F50">Figs 373, 375</xref>); ovipositor sheath of female with subapical whitish band 3.7 times as long as apical blackish part</td><td rowspan="1" colspan="1"><italic><tp:taxon-name>Schlettererius determinatoris</tp:taxon-name></italic> Madl, 1991</td></tr><tr><td rowspan="1" colspan="1">–</td><td rowspan="1" colspan="1">Posterior pronotum steeply elevated (<xref ref-type="fig" rid="F47">Fig. 353</xref>); first metasomal tergite posteriorly, second and third tergites yellowish brown (<xref ref-type="fig" rid="F48">Figs 362, 363</xref>); ovipositor sheath of female with subapical whitish band 1.8 times as long as apical blackish part (<xref ref-type="fig" rid="F48">Fig. 364</xref>)</td><td rowspan="1" colspan="1"><italic><tp:taxon-name>Schlettererius cinctipes</tp:taxon-name></italic>  Cresson, 1880</td></tr></tbody></table></table-wrap></tp:treatment-sec><tp:taxon-treatment><tp:treatment-meta><mixed-citation publication-type="journal"><person-group><name><surname>Hong</surname><given-names>Chun-dan</given-names></name><name><surname>van Achterberg</surname><given-names>Cornelis</given-names></name><name><surname>Xu</surname><given-names>Zai-fu</given-names></name></person-group><article-title>
                	A revision of the Chinese Stephanidae (Hymenoptera, Stephanoidea)
                	</article-title><source>Zookeys</source><day>21</day><month>6</month><year>2011</year><volume>2011</volume><issue>110</issue><fpage>1</fpage><lpage>108</lpage><pub-id pub-id-type="doi">10.3897/zookeys.110.918</pub-id></mixed-citation></tp:treatment-meta><tp:nomenclature><tp:taxon-name>
                            	<tp:taxon-name-part taxon-name-part-type="genus">Schlettererius</tp:taxon-name-part>
                            	<tp:taxon-name-part taxon-name-part-type="species">determinatorius</tp:taxon-name-part>
                            <object-id xmlns:xlink="http://www.w3.org/1999/xlink" xlink:type="simple">http://species-id.net/wiki/Schlettererius_determinatorius</object-id>
                            </tp:taxon-name><tp:taxon-authority>Madl, 1991</tp:taxon-authority><xref ref-type="fig" rid="F49">Figs 365</xref><xref ref-type="fig" rid="F50">375</xref><tp:nomenclature-citation-list><tp:nomenclature-citation><tp:taxon-name>Schlettererius determinatoris</tp:taxon-name><comment><xref ref-type="bibr" rid="B28">Madl 1991</xref>: 119–120; <xref ref-type="bibr" rid="B12">Belokobylskij 1995</xref>: 18; <xref ref-type="bibr" rid="B1">van Achterberg 2002</xref>: 198; <xref ref-type="bibr" rid="B8">Aguiar 2004</xref>: 75.</comment></tp:nomenclature-citation></tp:nomenclature-citation-list></tp:nomenclature><tp:treatment-sec sec-type="Type material"><title>Type material.</title><p>Holotype, ♀ (HNHM), “KOREA, Prov. North Pyongan, Mount Myohyang-san”, “17.07.1982, No.815, Leg. Dr. L. Forro &amp; Dr. L. Ronkay”, “Holotypus ♀ <italic><tp:taxon-name>Schlettererius determinatorius</tp:taxon-name></italic> n. sp. MADL, 1990”, “OSUC 0021616”.</p></tp:treatment-sec><tp:treatment-sec sec-type="Other material"><title>Other material.</title><p>1 ♂ (ZJUH): CHINA: Shaanxi, Liuba, Mt. Zibai, 1632 m, 4.viii.2004, Hong-ying Zhang, No. 20047080.</p></tp:treatment-sec><tp:treatment-sec sec-type="Diagnosis"><title>Diagnosis.</title><p>Posterior half of pronotum comparatively low and dorso-posteriorly finely transversely rugose (<xref ref-type="fig" rid="F49">Figs 366, 367</xref>); first subdiscal cell of fore wing comparatively robust and 2.0–2.5 times longer than wide (<xref ref-type="fig" rid="F49">Fig. 365</xref>); first-third metasomal tergites black or dark brown (<xref ref-type="fig" rid="F50">Fig. 375</xref>); first tergite irregularly coarsely transversely rugose (<xref ref-type="fig" rid="F50">Figs 373, 375</xref>).</p></tp:treatment-sec><tp:treatment-sec sec-type="Description"><title>Description.</title><p>Redescribed after the male from Shaanxi (Liuba), length of body 9.8 mm, and of fore wing 6.5 mm.</p><p><italic>Head.</italic> Flagellum with 27 flagellomeres; frons (<xref ref-type="fig" rid="F49">Fig. 371</xref>) coarsely transversely rugose; three anterior coronal teeth large and acute, both posterior ones arcuate and lamelliform, with two small lobe-shaped carinae on each side in front of both posterior<!--PageBreak--> ocelli; behind level of coronal area having four curved, progressively smaller carinae followed by rugose area, rugae finer medio-dorsally and more or less reticulate laterally, posteriorly narrowly reaching occipital carina (<xref ref-type="fig" rid="F49">Fig. 369</xref>); temple smooth and shiny except for some very small punctures ventrally, somewhat rounded in dorsal view (<xref ref-type="fig" rid="F49">Fig. 370</xref>).</p><p><italic>Mesosoma.</italic> Neck (<xref ref-type="fig" rid="F49">Figs 366, 367</xref>) short and robust, irregularly carinate; middle pronotum largely smooth and with a distinct, somewhat sinuate carina posteriorly; posterior pronotum medio-dorsally smooth and laterally coarsely rugose; lateral oblique groove of pronotum rather narrow and smooth, ventral area below it obliquely striate; propleuron coriaceous; mesonotum (<xref ref-type="fig" rid="F49">Fig. 366</xref>) irregularly foveolate and area between smooth; notauli and median groove indistinct; scutellum (<xref ref-type="fig" rid="F49">Fig. 368</xref>) largely smooth medially, foveolate laterally and marginally; axillae rugose-foveolate; mesopleuron rather robust and distinctly convex, convex part rugose-reticulate and covered with whitish setosity, flat dorsal part sparsely carinate; mesosternum anteriorly rugose and posteriorly sparsely punctate; medially convex part of metapleuron reticulate-rugose and with short whitish setosity, antero-ventrally weakly crenulate, with dorsal anterior depression rather deep and ventral one less impressed; propodeum (<xref ref-type="fig" rid="F49">Fig. 368</xref>) densely and irregularly rugose.</p><p><italic>Wings.</italic> Fore wing (<xref ref-type="fig" rid="F49">Fig. 365</xref>): vein 1-M distinctly curved, 2.4 times as long as vein 1-SR; vein r ends before level of apex of pterostigma; first subdiscal cell robust, twice as long as its maximum width. Hind wing (<xref ref-type="fig" rid="F49">Fig. 365</xref>): vein cu-a largely pigmented.</p><p><italic>Legs.</italic> Hind coxa (<xref ref-type="fig" rid="F50">Fig. 372</xref>) robust, largely coarsely striate-rugose, with a small obtuse subapical dorsal tooth (but absent in other coxa); hind femur (<xref ref-type="fig" rid="F50">Fig. 374</xref>) slender, granulate and covered with whitish, sparse setae, apically more or less strigate, ventrally with 3 acute teeth (the anterior one much smaller) and some denticles in between; hind tibia (<xref ref-type="fig" rid="F50">Fig. 374</xref>) 1.1 times as long as hind femur, basal narrow part of hind tibia 0.5 times long as widened part, widened part ventrally distinctly obliquely carinate; length of hind basitarsus 3.7 times as long as its width.</p><p><italic>Metasoma.</italic> First tergite (<xref ref-type="fig" rid="F50">Figs 373, 375</xref>) robust, subcylindrical, 4.6 times as long as its maximum width, coarsely rugose, posteriorly more or less striate, laterally with whitish setosity; second tergite about as long as first tergite, smooth and finely sparsely punctate; remainder of tergites smooth and shiny; pygidial process distinct and tubular apically (<xref ref-type="fig" rid="F50">Fig. 375</xref>).</p><p><italic>Colour.</italic> Body colour varies from light brown to blackish; malar space yellowish; antenna, fore and middle legs and wing membrane light brown; frons, vertex, pronotum and first tergite dark brown; mesosoma, hind coxae blackish; temples, metasoma (except first tergite) and hind legs (except hind coxae) brown.</p><p><italic>Female.</italic> See <xref ref-type="bibr" rid="B28">Madl (1991)</xref> for detailed description.</p></tp:treatment-sec><tp:treatment-sec sec-type="Distribution"><title>Distribution.</title><p>Palaearctic China (Shaanxi); North Korea.</p></tp:treatment-sec><tp:treatment-sec sec-type="Note"><title>Note.</title><p>For redescription in Chinese, see <xref ref-type="bibr" rid="B24">Hong and Xu (2011)</xref>.</p></tp:treatment-sec></tp:taxon-treatment></tp:taxon-treatment><tp:taxon-treatment><tp:treatment-meta><mixed-citation publication-type="journal"><person-group><name><surname>Hong</surname><given-names>Chun-dan</given-names></name><name><surname>van Achterberg</surname><given-names>Cornelis</given-names></name><name><surname>Xu</surname><given-names>Zai-fu</given-names></name></person-group><article-title>
                	A revision of the Chinese Stephanidae (Hymenoptera, Stephanoidea)
                	</article-title><source>Zookeys</source><day>21</day><month>6</month><year>2011</year><volume>2011</volume><issue>110</issue><fpage>1</fpage><lpage>108</lpage><pub-id pub-id-type="doi">10.3897/zookeys.110.918</pub-id></mixed-citation></tp:treatment-meta><tp:nomenclature><label>Genus</label><tp:taxon-name>
                            <tp:taxon-name-part taxon-name-part-type="genus">Stephanus</tp:taxon-name-part>
                        <object-id xmlns:xlink="http://www.w3.org/1999/xlink" xlink:type="simple">http://species-id.net/wiki/Stephanus</object-id>
                        </tp:taxon-name><tp:taxon-authority>Jurine (in Panzer), 1801</tp:taxon-authority><xref ref-type="fig" rid="F51">Figs 376</xref><xref ref-type="fig" rid="F52"/><xref ref-type="fig" rid="F53"/><xref ref-type="fig" rid="F54">396</xref><tp:nomenclature-citation-list><tp:nomenclature-citation><tp:taxon-name>Stephanus</tp:taxon-name><comment> Jurine <xref ref-type="bibr" rid="B32">(in Panzer) 1801</xref>: 76, Fig. 13. Type species (by monotypy): <italic><tp:taxon-name>Stephanus coronatus</tp:taxon-name></italic> Jurine <xref ref-type="bibr" rid="B32">(in Panzer), 1801</xref> (= <italic><tp:taxon-name>Ichneumon serrator</tp:taxon-name></italic> Fabricius, 1798).</comment></tp:nomenclature-citation></tp:nomenclature-citation-list></tp:nomenclature><tp:treatment-sec sec-type="Diagnosis"><title>Diagnosis.</title><p>Temple without yellowish streak along eye, at most with yellow patch (<xref ref-type="fig" rid="F51">Figs 381</xref>, <xref ref-type="fig" rid="F53">392</xref>); first subdiscal cell of fore wing comparatively narrow basally, and vein 1-SR differentiated with first discal cell present because of presence of vein 1-SR+M (<xref ref-type="fig" rid="F51">Figs 376</xref>, <xref ref-type="fig" rid="F53">387</xref>); hind wing with vein M+Cu, but without trace of vein cu-a (<xref ref-type="fig" rid="F53">Fig. 387</xref>); hind femur (<xref ref-type="fig" rid="F52">Figs 383</xref>, <xref ref-type="fig" rid="F54">394</xref>) distinctly slender and elongate, coarsely striate, ventrally with 2–3 large teeth, rarely with 4 teeth; inner side of hind tibia only with a short narrow oblique groove below a small convexity; hind tarsus of female with five tarsomeres; ovipositor sheath completely blackish (<xref ref-type="fig" rid="F52">Fig. 386</xref>).</p></tp:treatment-sec><tp:treatment-sec sec-type="Distribution"><title>Distribution.</title><p>Palaearctic and Oriental.</p></tp:treatment-sec><tp:treatment-sec sec-type="Notes"><title>Notes.</title><p>Before this study, 5 species in the genus <italic><tp:taxon-name>Stephanus</tp:taxon-name></italic> were known worldwide, of which 2 species were known from China. In this paper, these two species of the genus are listed from China. A Key to species of <italic><tp:taxon-name>Stephanus</tp:taxon-name></italic> from China follows:</p></tp:treatment-sec><tp:treatment-sec sec-type="Key to species of the genus Stephanus from China"><title>Key to species of the genus Stephanus from China</title><table-wrap content-type="key" position="anchor" orientation="portrait"><table><tbody><tr><td rowspan="1" colspan="1">1</td><td rowspan="1" colspan="1">First metasomal tergite comparatively slender, about 9 times as long as its maximum width (<xref ref-type="fig" rid="F52">Figs 384, 385</xref>); hind femur with two large ventral teeth (<xref ref-type="fig" rid="F52">Fig. 383</xref>); small part of vein M+CU of hind wing pigmented</td><td rowspan="1" colspan="1"><italic><tp:taxon-name>Schlettererius bidentatus</tp:taxon-name></italic> van Achterberg &amp; Yang, 2004</td></tr><tr><td rowspan="1" colspan="1">–</td><td rowspan="1" colspan="1">First metasomal tergite often comparatively robust, 3–5.7 times as long as its maximum width (<xref ref-type="fig" rid="F54">Figs 395, 396</xref>); hind femur with three large ventral teeth (<xref ref-type="fig" rid="F54">Fig. 394</xref>), rarely with 4 teeth; large part of vein M+CU of hind wing pigmented (<xref ref-type="fig" rid="F53">Fig. 387</xref>)</td><td rowspan="1" colspan="1"><italic><tp:taxon-name>Schlettererius tridentatus</tp:taxon-name></italic> van Achterberg &amp; Yang, 2004</td></tr></tbody></table></table-wrap></tp:treatment-sec><tp:taxon-treatment><tp:treatment-meta><mixed-citation publication-type="journal"><person-group><name><surname>Hong</surname><given-names>Chun-dan</given-names></name><name><surname>van Achterberg</surname><given-names>Cornelis</given-names></name><name><surname>Xu</surname><given-names>Zai-fu</given-names></name></person-group><article-title>
                	A revision of the Chinese Stephanidae (Hymenoptera, Stephanoidea)
                	</article-title><source>Zookeys</source><day>21</day><month>6</month><year>2011</year><volume>2011</volume><issue>110</issue><fpage>1</fpage><lpage>108</lpage><pub-id pub-id-type="doi">10.3897/zookeys.110.918</pub-id></mixed-citation></tp:treatment-meta><tp:nomenclature><tp:taxon-name>
                            	<tp:taxon-name-part taxon-name-part-type="genus">Stephanus</tp:taxon-name-part>
                            	<tp:taxon-name-part taxon-name-part-type="species">bidentatus</tp:taxon-name-part>
                            <object-id xmlns:xlink="http://www.w3.org/1999/xlink" xlink:type="simple">http://species-id.net/wiki/Stephanus_bidentatus</object-id>
                            </tp:taxon-name><tp:taxon-authority>van Achterberg &amp; Yang, 2004</tp:taxon-authority><xref ref-type="fig" rid="F51">Figs 376</xref><xref ref-type="fig" rid="F52">386</xref><tp:nomenclature-citation-list><tp:nomenclature-citation><tp:taxon-name>Stephanus bidentatus</tp:taxon-name><comment><xref ref-type="bibr" rid="B3">van Achterberg and Yang 2004</xref>: 104–106.</comment></tp:nomenclature-citation></tp:nomenclature-citation-list></tp:nomenclature><tp:treatment-sec sec-type="Type material"><title>Type material.</title><p>Holotype, ♀ (CAFB), “CHINA: Henan, Longyuwan, Lianchuan, 700m, on trunk of <italic><tp:taxon-name>Quercus</tp:taxon-name></italic> tree with <tp:taxon-name>Cerambycidae</tp:taxon-name> larvae, 13.vii.1996, Zhong-qi Yang”.</p></tp:treatment-sec><tp:treatment-sec sec-type="Other material"><title>Other material.</title><p>1 ♀ (SCAU): CHINA: Henan, Neixiang County, Baotianman, 13–15.vii.1998, Yun Ma, No. 987231.</p></tp:treatment-sec><tp:treatment-sec sec-type="Diagnosis"><title>Diagnosis.</title><p>Pronotum without distinct pronotal fold medially (<xref ref-type="fig" rid="F51">Figs 377, 378</xref>); small part of vein M+CU of hind wing pigmented; scutellum densely rugose (<xref ref-type="fig" rid="F51">Fig. 379</xref>)<!--PageBreak-->; hind femur with 2 large ventral teeth (<xref ref-type="fig" rid="F52">Fig. 383</xref>); first metasomal tergite more slender, about 9 times as long as its maximum width (<xref ref-type="fig" rid="F52">Figs 384, 385</xref>).</p></tp:treatment-sec><tp:treatment-sec sec-type="Description"><title>Description.</title><p>Redescribed after a female from Henan (Baotianman), length of body 17.7 mm, of fore wing 11.9 mm, and of ovipositor sheath 28 mm.</p><p><italic>Head.</italic> Flagellum with 25 flagellomeres; first flagellomere 3.9 times as long as wide, and 0.7 times as long as second flagellomere; frons (<xref ref-type="fig" rid="F51">Fig. 382</xref>) coarsely reticulate and densely setose; three anterior lobe-shaped coronal teeth of head large, hardly larger than both posterior ones; vertex with four curved, progressively smaller carinae behind level of both posterior coronal lobes, remainder of vertex rather coarsely reticulate-rugose, sculpture becoming finer posteriorly and narrowly reaching occipital carina (<xref ref-type="fig" rid="F51">Fig. 380</xref>); temples smooth except for some small punctures bearing setosity ventrally (<xref ref-type="fig" rid="F51">Fig. 381</xref>), shiny and rather angulate in dorsal view.</p><p><italic>Mesosoma.</italic> Neck (<xref ref-type="fig" rid="F51">Fig. 377</xref>) comparatively short and robust, anteriorly shallowly emarginate, medio-dorsally smooth and laterally with several coarse and irregular carinae which curved backwards, postero-dorsally at lower level than middle pronotum, with a distinct cavity below pronotal fold; pronotal fold distinctly developed laterally and absent medially; middle pronotum robust, coarsely and irregular rugose, not distinctly differentiated from posterior pronotum (<xref ref-type="fig" rid="F51">Figs 377, 378</xref>); lateral oblique groove of pronotum distinct and rather wide, impression largely carinate and ventral area below it coarsely rugose (<xref ref-type="fig" rid="F51">Fig. 378</xref>); postero-laterally narrowly short setose; posterior part of pronotum dorsally coarsely transversely rugose and somewhat smooth and shiny posteriorly; mesoscutum laterally coarsely rugose-reticulate, medially densely foveolate-rugose, notauli and median groove rather distinct; scutellum completely coarsely reticulate-rugose; axillae densely foveolate (<xref ref-type="fig" rid="F51">Fig. 379</xref>); propleuron coarsely punctate; convex part of mesopleuron reticulate-foveolate and covered with whitish and rather sparse setosity; dorsal part densely rugose and setose; mesosternum with spaced punctures; medially metapleuron strongly convex, coarsely foveolate-reticulate and with short whitish setosity, antero-ventrally weakly crenulate and with dorsal anterior depression rather deep and ventral one less impressed; propodeum (<xref ref-type="fig" rid="F51">Fig. 379</xref>) densely and irregularly rugose-foveolate.</p><p><italic>Wings.</italic> Fore wing (<xref ref-type="fig" rid="F51">Fig. 376</xref>): vein 1-M 3.6 times as long as vein 1-SR and nearly straight. Hind wing: vein M+CU only partly pigmented and after middle of wing.</p><p><italic>Legs.</italic> Hind coxa moderately slender, subparallel-sized, largely coarsely rugose, but posterior third striate; hind femur (<xref ref-type="fig" rid="F52">Fig. 383</xref>) slender, largely finely transversely striate, with two acute, large teeth and some denticles in between, laterally with spaced, small punctures and each bearing a whitish seta; basal narrow part of hind tibia 1.3 times long as widened part, parallel-sided and with ventral carina; outer side of widened part of hind tibia coriaceous, with small sparse punctures bearing whitish setae (<xref ref-type="fig" rid="F52">Fig. 383</xref>); inner side flattened, sparsely granulate, apically with densely bristly setose area; hind basitarsus parallel-sided, basally hardly curved, ventral length 8.3 times its width.</p><p><italic>Metasoma.</italic> First tergite (<xref ref-type="fig" rid="F52">Figs 384, 385</xref>) subcylindrical, 8.9 times as long as its apical width, basally coarsely reticulate-rugose, remainder irregularly and densely rugose (<xref ref-type="fig" rid="F52">Fig. 384</xref>); second tergite basally rugose, remainder mainly smooth; pygidial area not lamelliform<!--PageBreak--> posteriorly, pygidial impression reverse V-shaped; length of ovipositor sheath 1.5 times as long as length of body.</p><p><italic>Colour.</italic> Blackish or dark brown; face brownish; malar space yellowish, distinctly contrasting to dark colour of temple and vertex; fore wing membrane largely pale brownish; tibiae, tarsi brownish, and hind trochantellus pale brownish; ovipositor sheath completely blackish (<xref ref-type="fig" rid="F52">Fig. 386</xref>).</p></tp:treatment-sec><tp:treatment-sec sec-type="Biology"><title>Biology.</title><p>A parasitoid of <tp:taxon-name>Cerambycidae</tp:taxon-name> larvae in <italic><tp:taxon-name>Quercus</tp:taxon-name></italic> sp., and probably in other deciduous trees (<xref ref-type="bibr" rid="B3">van Achterberg and Yang 2004</xref>).</p></tp:treatment-sec><tp:treatment-sec sec-type="Distribution"><title>Distribution.</title><p>Palaearctic China (Henan).</p></tp:treatment-sec><tp:treatment-sec sec-type="Notes"><title>Notes.</title><p>The name refers to the two ventral teeth of the hind femur. This species is unique in the <tp:taxon-name>Stephanidae</tp:taxon-name> by the combination of the hind tarsus with five tarsomeres in female and the hind femur with two large ventral teeth (<xref ref-type="bibr" rid="B3">van Achterberg and Yang 2004</xref>).</p></tp:treatment-sec></tp:taxon-treatment><tp:taxon-treatment><tp:treatment-meta><mixed-citation publication-type="journal"><person-group><name><surname>Hong</surname><given-names>Chun-dan</given-names></name><name><surname>van Achterberg</surname><given-names>Cornelis</given-names></name><name><surname>Xu</surname><given-names>Zai-fu</given-names></name></person-group><article-title>
                	A revision of the Chinese Stephanidae (Hymenoptera, Stephanoidea)
                	</article-title><source>Zookeys</source><day>21</day><month>6</month><year>2011</year><volume>2011</volume><issue>110</issue><fpage>1</fpage><lpage>108</lpage><pub-id pub-id-type="doi">10.3897/zookeys.110.918</pub-id></mixed-citation></tp:treatment-meta><tp:nomenclature><tp:taxon-name>
                            	<tp:taxon-name-part taxon-name-part-type="genus">Stephanus</tp:taxon-name-part>
                            	<tp:taxon-name-part taxon-name-part-type="species">tridentatus</tp:taxon-name-part>
                            <object-id xmlns:xlink="http://www.w3.org/1999/xlink" xlink:type="simple">http://species-id.net/wiki/Stephanus_tridentatus</object-id>
                            </tp:taxon-name><tp:taxon-authority>van Achterberg &amp; Yang, 2004</tp:taxon-authority><xref ref-type="fig" rid="F53">Figs 387</xref><xref ref-type="fig" rid="F54">396</xref><tp:nomenclature-citation-list><tp:nomenclature-citation><tp:taxon-name>Stephanus tridentatus</tp:taxon-name><comment><xref ref-type="bibr" rid="B3">van Achterberg and Yang 2004</xref>: 106–109.</comment></tp:nomenclature-citation></tp:nomenclature-citation-list></tp:nomenclature><tp:treatment-sec sec-type="Type material"><title>Type material.</title><p>Holotype, ♀ (CAFB), “CHINA: Henan, Longyuwan, Luanchuan, 700 m, ovipositing on <tp:taxon-name>Cerambycidae</tp:taxon-name> larvae in Qishu tree, 10.vii.1996, Zhong-qi Yang”. Paratypes (18 ♀ + 2 ♂: CAFB; 1 ♀: RMNH): 1 ♀, “CHINA: Henan Longyuwan, Luanchuan, ovipositing on <tp:taxon-name>Buprestidae</tp:taxon-name> larvae in <italic><tp:taxon-name>Ulmus</tp:taxon-name></italic> tree, 10.vii.1996, Zhong-qi Yang”; 5 ♀ + 2 ♂, “CHINA: Shaanxi, Louguantai, 9.ix.1991, ovipositing on <tp:taxon-name>Cerambycidae</tp:taxon-name> larvae in <italic><tp:taxon-name>Quercus</tp:taxon-name></italic> tree, Zhong-qi Yang”; 1 ♀ (RMNH), id.; 3 ♀, id., but 10.ix.1991; 3 ♀, id., but 11.ix.1991; 3 ♀, id., but 12.ix.1991; 1 ♀, id., but 13.ix.1991; 2 ♀, id., but 15.ix.1991.</p></tp:treatment-sec><tp:treatment-sec sec-type="Other material"><title>Other material.</title><p>2 ♀ + 1 ♂ (ZJUH): 2 ♀, CHINA: Shaanxi, Mt. Xinjia, 28–30. vi.1992, No. 200011622; No. 200011617; 1 ♂, CHINA: Henan, Jiyuan, 7.vi.2000, Ping Cai, No. 200102040.</p></tp:treatment-sec><tp:treatment-sec sec-type="Diagnosis"><title>Diagnosis.</title><p>Pronotum (<xref ref-type="fig" rid="F53">Fig. 388</xref>) with a coarse to fine pronotal fold medially; scutellum (<xref ref-type="fig" rid="F53">Fig. 390</xref>) coarsely foveolate and somewhat smooth medially; large part of vein M+CU of hind wing pigmented (<xref ref-type="fig" rid="F53">Fig. 387</xref>); hind femur (<xref ref-type="fig" rid="F54">Fig. 394</xref>) with 3 large ventral teeth, rarely with 4 teeth (<xref ref-type="bibr" rid="B3">van Achterberg and Yang 2004</xref>); first metasomal tergite (<xref ref-type="fig" rid="F54">Figs 395, 396</xref>) often comparatively robust and 3–5.7 times as long as its maximum width.</p></tp:treatment-sec><tp:treatment-sec sec-type="Description"><title>Description.</title><p>Redescribed after a female from Shaanxi (Mt. Xinjia), length of body 13.8 mm, of fore wing 10.8 mm, and of ovipositor sheath 18.0 mm.</p><p><italic>Head.</italic> Flagellum with 30 flagellomeres; first flagellomere moderately slender, 3.4 times as long as wide, and 0.8 times as long as second flagellomere; frons (<xref ref-type="fig" rid="F53">Fig. 393</xref>) coarsely reticulate-rugose; three anterior lobe-shaped coronal teeth of head large; both<!--PageBreak--> posterior ones connected and ear-like, behind them with two distinct lobes laterally and four curved, progressively smaller carinae; medio-dorsally remainder of vertex rather finely transversely striate, laterally and including area behind posterior ocelli reticulate, sculpture becoming finer posteriorly and narrowly reaching occipital carina (<xref ref-type="fig" rid="F53">Fig. 391</xref>); temples smooth except for some punctures ventrally, shiny and moderately angulate in dorsal view (<xref ref-type="fig" rid="F53">Fig. 392</xref>).</p><p><italic>Mesosoma.</italic> Neck (<xref ref-type="fig" rid="F54">Figs 388, 389</xref>) comparatively short and robust, anteriorly moderately concave, neck postero-dorsally at lower level than middle pronotum, with three pairs of distinct carinae laterally and smooth medially in front of pronotal fold, with distinct cavity under pronotal fold; pronotal fold distinctly developed and sinuate in dorsal view (<xref ref-type="fig" rid="F53">Fig. 388</xref>); middle pronotum robust, with a very short median carina directly behind pronotal fold, with some irregular and rather coarse transverse carinae (<xref ref-type="fig" rid="F53">Fig. 388</xref>); lateral oblique groove of pronotum distinct and rather wide, impression somewhat carinate and with wide smooth interspaces and ventral area below it coarsely rugose; postero-laterally narrowly short setose; posterior pronotum dorsally coarsely carinate-rugose; mesoscutum laterally densely coarsely rugose, medially foveolate and with rather distinct notauli and a median groove; scutellum (<xref ref-type="fig" rid="F53">Fig. 390</xref>) coarsely foveolate; axillae with some spaced foveolae; propleuron coarsely punctate; convex part of mesopleuron reticulate-foveolate and covered with whitish and rather sparse setosity; dorsal part densely rugose and setose; mesosternum with coarse punctures; medially metapleuron strongly convex, coarsely foveolate-reticulate and with short whitish setosity, antero-ventrally weakly crenulate and with dorsal anterior depression and ventral depression rather deep; propodeum (<xref ref-type="fig" rid="F53">Fig. 390</xref>) densely and irregularly rugose-foveolate.</p><p><italic>Wings.</italic> Fore wing (<xref ref-type="fig" rid="F53">Fig. 387</xref>): vein 1-M 3.3 times as long as vein 1-SR and weakly curved. Hind wing (<xref ref-type="fig" rid="F53">Fig. 387</xref>): vein M+CU largely pigmented.</p><p><italic>Legs.</italic> Hind coxa rather robust, subelliptical, anteriorly coarsely rugose, posteriorly striate; hind femur (<xref ref-type="fig" rid="F54">Fig. 394</xref>) slender, largely finely transversely striate, with three acute, large teeth and some denticles in between, laterally sparsely setose; basal narrow part of hind tibia about 1.1 times as long as widened part, parallel-sided and with ventral carina; outer side of widened part of hind tibia coriaceous and with sparse small punctures bearing whitish setae (<xref ref-type="fig" rid="F54">Fig. 394</xref>); inner side flattened, sparsely granulate, apically with densely bristly setose area; hind basitarsus parallel-sided, basally hardly curved, ventral length 6.0 times its width.</p><p><italic>Metasoma.</italic> First tergite (<xref ref-type="fig" rid="F54">Figs 395, 396</xref>) rather robust, subcylindrical, 5.7 times as long as its maximum width, largely irregularly and coarsely transversely rugose, basally much coarser and slightly reticulate; second tergite basally rugose, remainder smooth; pygidial area distinctly differentiated, narrowly lamelliform posteriorly, pygidial impression deep and reverse Y-shaped; length of ovipositor sheath 1.3 times as long as body.</p><p><italic>Colour.</italic> Blackish or dark brown; face brownish; malar space yellowish, distinctly contrasting to temple and vertex; fore wing membrane largely pale brownish; tibiae, tarsi brownish, and hind trochantellus pale brown; ovipositor sheath completely blackish.</p><p><!--PageBreak--><italic>Male.</italic> Very similar to female, but smaller: length of body 11.5 mm and of fore wing 7.7 mm.</p><p><italic>Variation.</italic> Female: length of body 13.8–16.9 mm, and of fore wing 10.1–12.8 mm; flagellum with 25–31 flagellomeres; middle teeth of hind femur maybe double, resulting in 4 ventral teeth in one leg and the normal 3 in the other leg (<xref ref-type="bibr" rid="B3">van Achterberg and Yang 2004</xref>); first tergite 4.4–5.7 times as long as its maximum width; length of ovipositor sheath 1.6–1.8 times as long as fore wing and 1.2–1.3 times as long as length of body. Male: length of fore wing 7.7–8.7 mm; flagellum with 25–27 flagellomeres.</p></tp:treatment-sec><tp:treatment-sec sec-type="Biology"><title>Biology.</title><p>A parasitoid of <tp:taxon-name>Buprestidae</tp:taxon-name> and <tp:taxon-name>Cerambycidae</tp:taxon-name> larvae in deciduous trees (<xref ref-type="bibr" rid="B3">van Achterberg and Yang 2004</xref>).</p></tp:treatment-sec><tp:treatment-sec sec-type="Distribution"><title>Distribution.</title><p>Palaearctic China (Shaanxi, Henan).</p></tp:treatment-sec><tp:treatment-sec sec-type="Note"><title>Note.</title><p>The name refers to the three ventral teeth of the hind femur (<xref ref-type="bibr" rid="B3">van Achterberg and Yang 2004</xref>).</p></tp:treatment-sec></tp:taxon-treatment></tp:taxon-treatment><tp:taxon-treatment><tp:treatment-meta><mixed-citation publication-type="journal"><person-group><name><surname>Hong</surname><given-names>Chun-dan</given-names></name><name><surname>van Achterberg</surname><given-names>Cornelis</given-names></name><name><surname>Xu</surname><given-names>Zai-fu</given-names></name></person-group><article-title>
                	A revision of the Chinese Stephanidae (Hymenoptera, Stephanoidea)
                	</article-title><source>Zookeys</source><day>21</day><month>6</month><year>2011</year><volume>2011</volume><issue>110</issue><fpage>1</fpage><lpage>108</lpage><pub-id pub-id-type="doi">10.3897/zookeys.110.918</pub-id></mixed-citation></tp:treatment-meta><tp:nomenclature><label>Genus</label><tp:taxon-name>
                            <tp:taxon-name-part taxon-name-part-type="genus">Pseudomegischus</tp:taxon-name-part>
                        <object-id xmlns:xlink="http://www.w3.org/1999/xlink" xlink:type="simple">http://species-id.net/wiki/Pseudomegischus</object-id>
                        </tp:taxon-name><tp:taxon-authority>van Achterberg, 2002</tp:taxon-authority><tp:nomenclature-citation-list><tp:nomenclature-citation><tp:taxon-name>Pseudomegischus</tp:taxon-name><comment> Achterberg 2002: 169. Type species: <italic><tp:taxon-name>Stephanus sulcifrons</tp:taxon-name></italic> Schletterer, by original designation.</comment></tp:nomenclature-citation></tp:nomenclature-citation-list></tp:nomenclature><tp:treatment-sec sec-type="Diagnosis"><title>Diagnosis.</title><p>Temple with pale yellowish streak along eye; pronotum with weak or strong transverse protuberance; hind femur comparatively robust and less elongate, largely smooth and with some punctures, ventrally with 2 large teeth; hind tibia with a ventral carina and/or with oblique striae ventro-posteriorly, inner side of hind tibia usually with wide submedial depression, occupying entire width of tibia or depression absent; hind tarsus of female with three tarsomeres; ovipositor sheath without ivory subapical band.</p></tp:treatment-sec><tp:treatment-sec sec-type="Distribution"><title>Distribution:</title><p>Philippines, Indonesia, insular Malaysia, Arabian peninsula, Africa (<xref ref-type="bibr" rid="B1">van Achterberg 2002</xref>).</p></tp:treatment-sec><tp:treatment-sec sec-type="Note"><title>Note:</title><p>This species is included in the generic key because it may occur in China. At present 4 species were known worldwide (<xref ref-type="bibr" rid="B1">van Achterberg 2002</xref>; <xref ref-type="bibr" rid="B8">Aguiar 2004</xref>), but no species are known from China.</p></tp:treatment-sec></tp:taxon-treatment><tp:treatment-sec><!--Section generated to contain objects referenced in tp:taxon-treatment.--><fig id="F48" position="float" orientation="portrait"><label>Plate 46.</label><caption><p><bold>Figures 358–364.</bold> <italic>Schlettererius cinctipes</italic> Cresson, 1880, female. <bold>358</bold> hind coxa dorsal <bold>359 </bold>hind coxa lateral <bold>360</bold> hind tarsus <bold>361</bold> hind femur and outer side of hind tibia <bold>362</bold> metasoma dorsal <bold>363</bold> metasoma lateral <bold>364</bold> ovipositor sheath.</p></caption><graphic xmlns:xlink="http://www.w3.org/1999/xlink" xlink:href="ZooKeys-110-001-g048.jpg" position="float" orientation="portrait" xlink:type="simple"/></fig><fig id="F50" position="float" orientation="portrait"><label>Plate 48.</label><caption><p><bold>Figures 372–375.</bold> <italic>Schlettererius determinatorius</italic> Madl, 1991, male, Mt. Zibai, Shaanxi. <bold>372 </bold>hind coxa dorsal <bold>373</bold> metasoma dorsal <bold>374</bold> hind femur and outer side of hind tibia <bold>375</bold> metasoma lateral. After <xref ref-type="bibr" rid="B24">Hong and Xu (2011)</xref>.</p></caption><graphic xmlns:xlink="http://www.w3.org/1999/xlink" xlink:href="ZooKeys-110-001-g050.jpg" position="float" orientation="portrait" xlink:type="simple"/></fig><fig id="F49" position="float" orientation="portrait"><label>Plate 47.</label><caption><p><bold>Figures 365–371.</bold> <italic>Schlettererius determinatorius</italic> Madl, 1991, male, Mt. Zibai, Shaanxi. <bold>365 </bold>fore wing <bold>366</bold> pronotum dorsal <bold>367</bold> pronotum lateral <bold>368</bold> scutellum and propodeum dorsal <bold>369 </bold>head dorsal <bold>370</bold> head lateral <bold>371</bold> head anterior. After <xref ref-type="bibr" rid="B24">Hong and Xu (2011)</xref>.</p></caption><graphic xmlns:xlink="http://www.w3.org/1999/xlink" xlink:href="ZooKeys-110-001-g049.jpg" position="float" orientation="portrait" xlink:type="simple"/></fig><fig id="F47" position="float" orientation="portrait"><label>Plate 45.</label><caption><p><bold>Figures 351–357.</bold> <italic>Schlettererius cinctipes</italic> Cresson, 1880, female. <bold>351</bold> fore wing <bold>352</bold> pronotum dorsal <bold>353</bold> pronotum lateral <bold>354</bold> scutellum and propodeum dorsal <bold>355</bold> head dorsal <bold>356</bold> head lateral <bold>357</bold> head anterior.</p></caption><graphic xmlns:xlink="http://www.w3.org/1999/xlink" xlink:href="ZooKeys-110-001-g047.jpg" position="float" orientation="portrait" xlink:type="simple"/></fig><fig id="F20" position="float" orientation="portrait"><label>Plate 19.</label><caption><p><bold>Figures 158–167.</bold> <italic>Foenatopus maculiferus</italic> sp. n., holotype, female. <bold>158</bold> fore wing <bold>159</bold> pronotum dorsal <bold>160</bold> pronotum lateral <bold>161</bold> scutellum and propodeum dorsal <bold>162</bold> hind femur <bold>163</bold> second-eighth tergites dorsal <bold>164</bold> ovipositor sheath <bold>165</bold> head dorsal <bold>166</bold> head lateral <bold>167</bold> head anterior.</p></caption><graphic xmlns:xlink="http://www.w3.org/1999/xlink" xlink:href="ZooKeys-110-001-g020.jpg" position="float" orientation="portrait" xlink:type="simple"/></fig><fig id="F52" position="float" orientation="portrait"><label>Plate 50.</label><caption><p><bold>Figures 383–386.</bold> <italic>Stephanus bidentatus</italic> van Achterberg &amp; Yang, female, Baotianman, Henan. <bold>383</bold> hind femur and inner side of hind tibia <bold>384</bold> first tergite dorsal <bold>385</bold> first tergite lateral <bold>386</bold> ovipositor sheath.</p></caption><graphic xmlns:xlink="http://www.w3.org/1999/xlink" xlink:href="ZooKeys-110-001-g052.jpg" position="float" orientation="portrait" xlink:type="simple"/></fig><fig id="F54" position="float" orientation="portrait"><label>Plate 52.</label><caption><p><bold>Figures 394–396.</bold> <italic>Stephanus tridentatus</italic> van Achterberg &amp; Yang, female, Mt. Xinjia, Shaanxi. <bold>394</bold> hind femur and inner side of hind tibia <bold>395</bold> first tergite dorsal <bold>396</bold> first tergite lateral.</p></caption><graphic xmlns:xlink="http://www.w3.org/1999/xlink" xlink:href="ZooKeys-110-001-g054.jpg" position="float" orientation="portrait" xlink:type="simple"/></fig><fig id="F10" position="float" orientation="portrait"><label>Plate 9.</label><caption><p><bold>Figures 67–76.</bold> <italic>Foenatopus chinensis</italic> (Elliott, 1919), female, Guangzhou, Guangdong. <bold>67 </bold>fore wing <bold>68</bold> pronotum dorsal <bold>69</bold> pronotum lateral <bold>70</bold> scutellum and propodeum dorsal <bold>71</bold> hind femur <bold>72 </bold>second-eighth tergites dorsal <bold>73</bold> ovipositor sheath <bold>74</bold> head dorsal <bold>75</bold> head lateral <bold>76</bold> head anterior.</p></caption><graphic xmlns:xlink="http://www.w3.org/1999/xlink" xlink:href="ZooKeys-110-001-g010.jpg" position="float" orientation="portrait" xlink:type="simple"/></fig><fig id="F15" position="float" orientation="portrait"><label>Plate 14.</label><caption><p><bold>Figures 115–124.</bold> <italic>Foenatopus flavidentatus</italic> (Enderlein, 1913), female, Guangzhou, Guangdong. <bold>115</bold> fore wing <bold>116</bold> pronotum dorsal <bold>117</bold> pronotum lateral <bold>118</bold> scutellum and propodeum dorsal <bold>119</bold> hind femur and inner side of hind tibia <bold>120</bold> second-eighth tergites dorsal <bold>121</bold> ovipositor sheath <bold>122 </bold>head dorsal <bold>123</bold> head lateral <bold>124</bold> head anterior.</p></caption><graphic xmlns:xlink="http://www.w3.org/1999/xlink" xlink:href="ZooKeys-110-001-g015.jpg" position="float" orientation="portrait" xlink:type="simple"/></fig><fig id="F35" position="float" orientation="portrait"><label>Plate 33.</label><caption><p><bold>Figures 272–277.</bold> <italic>Parastephanellus brevicoxalis</italic> sp. n., holotype, female. <bold>272</bold> hind coxa dorsal <bold>273</bold> hind coxa lateral <bold>274</bold> second-eighth tergites dorsal <bold>275</bold> hind femur and outer side of hind tibia <bold>276 </bold>detail of basal part of hind tibia <bold>277</bold> ovipositor sheath.</p></caption><graphic xmlns:xlink="http://www.w3.org/1999/xlink" xlink:href="ZooKeys-110-001-g035.jpg" position="float" orientation="portrait" xlink:type="simple"/></fig><fig id="F42" position="float" orientation="portrait"><label>Plate 40.</label><caption><p><bold>Figures 319–324.</bold> <italic>Parastephanellus matsumotoi</italic> van Achterberg, 2006, female, Luoshan, Henan. <bold>319</bold> hind coxa dorsal <bold>320</bold> hind coxa lateral <bold>321</bold> second-eighth tergites dorsal <bold>322</bold> hind femur and outer side of hind tibia <bold>323</bold> detail of basal part of hind tibia <bold>324</bold> ovipositor sheath.</p></caption><graphic xmlns:xlink="http://www.w3.org/1999/xlink" xlink:href="ZooKeys-110-001-g042.jpg" position="float" orientation="portrait" xlink:type="simple"/></fig><fig id="F44" position="float" orientation="portrait"><label>Plate 42.</label><caption><p><bold>Figures 332–337.</bold> <italic>Parastephanellus matsumotoi</italic> van Achterberg, 2006, female, Mt. Baiyun, Henan. <bold>332</bold> hind coxa dorsal <bold>333</bold> hind coxa lateral <bold>334</bold> second-eighth tergites dorsal <bold>335</bold> hind femur and outer side of hind tibia <bold>336</bold> detail of basal part of hind tibia <bold>337</bold> ovipositor sheath.</p></caption><graphic xmlns:xlink="http://www.w3.org/1999/xlink" xlink:href="ZooKeys-110-001-g044.jpg" position="float" orientation="portrait" xlink:type="simple"/></fig><fig id="F46" position="float" orientation="portrait"><label>Plate 44.</label><caption><p><bold>Figures 345–350.</bold> <italic>Parastephanellus zhejiangensis</italic> sp. n., holotype, female. <bold>345</bold> hind coxa dorsal <bold>346</bold> hind coxa lateral <bold>347</bold> second-eighth tergites dorsal <bold>348</bold> hind femur and outer side of hind tibia <bold>349</bold> detail of basal part of hind tibia <bold>350</bold> ovipositor sheath.</p></caption><graphic xmlns:xlink="http://www.w3.org/1999/xlink" xlink:href="ZooKeys-110-001-g046.jpg" position="float" orientation="portrait" xlink:type="simple"/></fig><fig id="F9" position="float" orientation="portrait"><label>Plate 8.</label><caption><p><bold>Figures 58–66.</bold> <italic>Foenatopus chinensis</italic> (Elliott, 1919), holotype, female. <bold>58</bold> fore wing <bold>59</bold> pronotum dorsal <bold>60</bold> pronotum lateral <bold>61</bold> hind femur and outer side of hind tibia <bold>62</bold> ovipositor sheath <bold>63</bold> hind coxa dorsal <bold>64</bold> head dorsal <bold>65</bold> head lateral <bold>66</bold> head anterior.</p></caption><graphic xmlns:xlink="http://www.w3.org/1999/xlink" xlink:href="ZooKeys-110-001-g009.jpg" position="float" orientation="portrait" xlink:type="simple"/></fig><fig id="F18" position="float" orientation="portrait"><label>Plate 17.</label><caption><p><bold>Figures 140–148.</bold> <italic>Foenatopus simillimus</italic> (Elliott, 1920), holotype, female. <bold>140</bold> fore wing <bold>141</bold> pronotum dorsal <bold>142</bold> pronotum lateral <bold>143</bold> hind femur and outer side of hind tibia <bold>144</bold> ovipositor sheath <bold>145</bold> hind coxa dorsal <bold>146</bold> head dorsal <bold>147</bold> head lateral <bold>148</bold> head anterior.</p></caption><graphic xmlns:xlink="http://www.w3.org/1999/xlink" xlink:href="ZooKeys-110-001-g018.jpg" position="float" orientation="portrait" xlink:type="simple"/></fig><fig id="F30" position="float" orientation="portrait"><label>Plate 28.</label><caption><p><bold>Figures 240–246</bold> <italic>Megischus ptosimae</italic> Chao, 1964, female, Chebaling, Guangdong. <bold>240</bold> fore wing <bold>241</bold> pronotum dorsal <bold>242</bold> pronotum lateral <bold>243</bold> scutellum and propodeum dorsal <bold>244</bold> head dorsal <bold>245</bold> head lateral <bold>246</bold> head anterior.</p></caption><graphic xmlns:xlink="http://www.w3.org/1999/xlink" xlink:href="ZooKeys-110-001-g030.jpg" position="float" orientation="portrait" xlink:type="simple"/></fig><fig id="F32" position="float" orientation="portrait"><label>Plate 30.</label><caption><p><bold>Figures 252–258.</bold> <italic>Parastephanellus angulatus</italic> sp. n., holotype, female. <bold>252</bold> fore wing <bold>253 </bold>pronotum dorsal <bold>254</bold> pronotum lateral <bold>255</bold> scutellum and propodeum dorsal <bold>256</bold> head dorsal <bold>257 </bold>head lateral <bold>258</bold> head anterior.</p></caption><graphic xmlns:xlink="http://www.w3.org/1999/xlink" xlink:href="ZooKeys-110-001-g032.jpg" position="float" orientation="portrait" xlink:type="simple"/></fig><fig id="F51" position="float" orientation="portrait"><label>Plate 49.</label><caption><p><bold>Figures 376–382.</bold> <italic>Stephanus bidentatus</italic> van Achterberg &amp; Yang, female, Baotianman, Henan. <bold>376</bold> fore wing <bold>377</bold> pronotum dorsal <bold>378</bold> pronotum lateral <bold>379</bold> scutellum and propodeum dorsal <bold>380 </bold>head dorsal <bold>381</bold> head lateral <bold>382</bold> head anterior.</p></caption><graphic xmlns:xlink="http://www.w3.org/1999/xlink" xlink:href="ZooKeys-110-001-g051.jpg" position="float" orientation="portrait" xlink:type="simple"/></fig><fig id="F12" position="float" orientation="portrait"><label>Plate 11.</label><caption><p><bold>Figures 87–96.</bold> <italic>Foenatopus cinctus</italic> (Matsumura, 1912), lectotype, female. <bold>87</bold> head dorsal <bold>88</bold> head lateral <bold>89</bold> fore wing <bold>90</bold> ovipositor sheath <bold>91</bold> hind femur and outer side of hind tibia <bold>92</bold> head dorsal <bold>93</bold> pronotum dorsal <bold>94</bold> hind coxa <bold>95</bold> pronotum lateral <bold>96</bold> hind femur and inner side of hind tibia.</p></caption><graphic xmlns:xlink="http://www.w3.org/1999/xlink" xlink:href="ZooKeys-110-001-g012.jpg" position="float" orientation="portrait" xlink:type="simple"/></fig><fig id="F31" position="float" orientation="portrait"><label>Plate 29.</label><caption><p><bold>Figures 247–251.</bold> <italic>Megischus ptosimae</italic> Chao, 1964, female, Chebaling, Guangdong, but <bold>251 </bold>male, Hangzhou, Zhejiang. <bold>247</bold> hind femur <bold>248</bold> inner side of hind tibia <bold>249</bold> outer side of hind tibia <bold>250</bold> ovipositor sheath <bold>251</bold> hind femur and hind tibia (male).</p></caption><graphic xmlns:xlink="http://www.w3.org/1999/xlink" xlink:href="ZooKeys-110-001-g031.jpg" position="float" orientation="portrait" xlink:type="simple"/></fig><fig id="F33" position="float" orientation="portrait"><label>Plate 31.</label><caption><p><bold>Figures 259–264.</bold> <italic>Parastephanellus angulatus</italic> sp. n., holotype, female. <bold>259</bold> hind coxa dorsal <bold>260</bold> hind coxa lateral <bold>261</bold> pygidial process <bold>262</bold> hind femur and inner side of hind tibia <bold>263</bold> detail of basal part of hind tibia <bold>264</bold> ovipositor sheath.</p></caption><graphic xmlns:xlink="http://www.w3.org/1999/xlink" xlink:href="ZooKeys-110-001-g033.jpg" position="float" orientation="portrait" xlink:type="simple"/></fig><fig id="F34" position="float" orientation="portrait"><label>Plate 32.</label><caption><p><bold>Figures 265–271.</bold> <italic>Parastephanellus brevicoxalis</italic> sp. n., holotype, female. <bold>265</bold> fore wing <bold>266 </bold>pronotum dorsal <bold>267</bold> pronotum lateral <bold>268</bold> scutellum and propodeum dorsal <bold>269</bold> head dorsal <bold>270 </bold>head lateral <bold>271</bold> head anterior.</p></caption><graphic xmlns:xlink="http://www.w3.org/1999/xlink" xlink:href="ZooKeys-110-001-g034.jpg" position="float" orientation="portrait" xlink:type="simple"/></fig><fig id="F43" position="float" orientation="portrait"><label>Plate 41.</label><caption><p><bold>Figures 325–331.</bold> <italic>Parastephanellus matsumotoi</italic> van Achterberg, 2006, female, Mt. Baiyun, Henan. <bold>325</bold> fore wing <bold>326</bold> pronotum dorsal <bold>327</bold> pronotum lateral <bold>328</bold> scutellum and propodeum dorsal <bold>329</bold> head dorsal <bold>330</bold> head lateral <bold>331</bold> head anterior.</p></caption><graphic xmlns:xlink="http://www.w3.org/1999/xlink" xlink:href="ZooKeys-110-001-g043.jpg" position="float" orientation="portrait" xlink:type="simple"/></fig><fig id="F22" position="float" orientation="portrait"><label>Plate 21.</label><caption><p><bold>Figures 174–182.</bold> <italic>Foenatopus quadridens</italic> (Elliott, 1920), holotype, female. <bold>174</bold> fore wing <bold>175</bold> pronotum dorsal <bold>176</bold> pronotum lateral <bold>177</bold> hind femur and outer side of hind tibia <bold>178</bold> ovipositor sheath <bold>179</bold> hind coxa dorsal <bold>180</bold> head dorsal <bold>181</bold> head lateral <bold>182</bold> head anterior.</p></caption><graphic xmlns:xlink="http://www.w3.org/1999/xlink" xlink:href="ZooKeys-110-001-g022.jpg" position="float" orientation="portrait" xlink:type="simple"/></fig><fig id="F8" position="float" orientation="portrait"><label>Plate 7.</label><caption><p><bold>Figures 49–57.</bold> <italic>Foenatopus brevimaculatus</italic> sp. n. holotype, female. <bold>49</bold> fore wing <bold>50</bold> pronotum dorsal <bold>51</bold> pronotum lateral <bold>52</bold> scutellum and propodeum dorsal <bold>53</bold> hind femur and outer side of hind tibia <bold>54</bold> ovipositor sheath <bold>55</bold> head dorsal <bold>56</bold> head lateral <bold>57</bold> head anterior.</p></caption><graphic xmlns:xlink="http://www.w3.org/1999/xlink" xlink:href="ZooKeys-110-001-g008.jpg" position="float" orientation="portrait" xlink:type="simple"/></fig><fig id="F4" position="float" orientation="portrait"><label>Plate 3.</label><caption><p><bold>Figures 20–25.</bold> <italic>Foenatopus annulitarsus</italic> Enderlein, 1913, lectotype, female. <bold>20</bold> hind coxa dorsal <bold>21</bold> hind coxa lateral <bold>22</bold> second-eighth tergites dorsal <bold>23</bold> hind femur and outer side of hind tibia <bold>24</bold> inner side of hind tibia <bold>25</bold> ovipositor sheath.</p></caption><graphic xmlns:xlink="http://www.w3.org/1999/xlink" xlink:href="ZooKeys-110-001-g004.jpg" position="float" orientation="portrait" xlink:type="simple"/></fig><fig id="F17" position="float" orientation="portrait"><label>Plate 16.</label><caption><p><bold>Figures 134–139.</bold> <italic>Foenatopus flavidentatus</italic> (Enderlein, 1913), lectotype, female. <bold>134</bold> hind coxa dorsal <bold>135</bold> hind coxa lateral <bold>136</bold> second-eighth tergites dorsal <bold>137, 138</bold> inner side of hind tibia <bold>139</bold> pygidial area.</p></caption><graphic xmlns:xlink="http://www.w3.org/1999/xlink" xlink:href="ZooKeys-110-001-g017.jpg" position="float" orientation="portrait" xlink:type="simple"/></fig><fig id="F28" position="float" orientation="portrait"><label>Plate 26b.</label><caption><p><bold>Figures 228–232.</bold> <italic>Megischus aplicatus</italic> Hong, van Achterberg <italic>&amp;</italic> Xu, 2010, holotype, male. <bold>228</bold> fore wing <bold>229</bold> first tergite <bold>230</bold> hind femur and outer side of hind tibia <bold>231</bold> hind tarsus <bold>232</bold> pygidial process. After Hong, van Achterberg &amp; Xu (2010).</p></caption><graphic xmlns:xlink="http://www.w3.org/1999/xlink" xlink:href="ZooKeys-110-001-g028.jpg" position="float" orientation="portrait" xlink:type="simple"/></fig><fig id="F29" position="float" orientation="portrait"><label>Plate 27.</label><caption><p><bold>Figures 233–239.</bold> <italic>Megischus chaoi</italic> van Achterberg &amp; Yang, 2004, holotype, female. <bold>233 </bold>head dorsal <bold>234</bold> pronotum dorsa<bold>l 235</bold> pronotum lateral <bold>236</bold> hind tarsus lateral <bold>237</bold> base of antenna <bold>238</bold> hind leg lateral <bold>239</bold> fore wing. After van Achterberg &amp; Yang (2004).</p></caption><graphic xmlns:xlink="http://www.w3.org/1999/xlink" xlink:href="ZooKeys-110-001-g029.jpg" position="float" orientation="portrait" xlink:type="simple"/></fig><fig id="F53" position="float" orientation="portrait"><label>Plate 51.</label><caption><p><bold>Figures 387–393.</bold> <italic>Stephanus tridentatus</italic> van Achterberg &amp; Yang, female, Mt. Xinjia, Shaanxi. <bold>387</bold> fore wing <bold>388</bold> pronotum dorsal <bold>389</bold> pronotum lateral <bold>390</bold> scutellum and propodeum dorsal <bold>391 </bold>head dorsal <bold>392</bold> head lateral <bold>393</bold> head anterior.</p></caption><graphic xmlns:xlink="http://www.w3.org/1999/xlink" xlink:href="ZooKeys-110-001-g053.jpg" position="float" orientation="portrait" xlink:type="simple"/></fig><fig id="F16" position="float" orientation="portrait"><label>Plate 15.</label><caption><p><bold>Figures 125–133.</bold> <italic>Foenatopus flavidentatus</italic> (Enderlein, 1913), lectotype, female. <bold>125</bold> fore wing <bold>126</bold> pronotum dorsal <bold>127</bold> pronotum lateral <bold>128</bold> scutellum and propodeum dorsal <bold>129</bold> hind femur <bold>130</bold> ovipositor sheath <bold>131</bold> head dorsal <bold>132</bold> head lateral <bold>133</bold> head anterior.</p></caption><graphic xmlns:xlink="http://www.w3.org/1999/xlink" xlink:href="ZooKeys-110-001-g016.jpg" position="float" orientation="portrait" xlink:type="simple"/></fig><fig id="F2" position="float" orientation="portrait"><label>Plate 1.</label><caption><p><bold>Figures 2–11.</bold> <italic>Foenatopus acutistigmatus</italic> Chao, 1964, female, Mt. Nanling, Guangdong. <bold>2</bold> fore wing <bold>3</bold> pronotum dorsal <bold>4</bold> pronotum lateral <bold>5</bold> scutellum and propodeum dorsal <bold>6</bold> hind femur <bold>7</bold> second-eighth tergites dorsal <bold>8</bold> ovipositor sheath <bold>9</bold> head dorsal <bold>10</bold> head lateral <bold>11</bold> head anterior.</p></caption><graphic xmlns:xlink="http://www.w3.org/1999/xlink" xlink:href="ZooKeys-110-001-g002.jpg" position="float" orientation="portrait" xlink:type="simple"/></fig><fig id="F3" position="float" orientation="portrait"><label>Plate 2.</label><caption><p><bold>Figures 12–19.</bold> <italic>Foenatopus annulitarsus</italic> Enderlein, 1913, lectotype, female. <bold>12</bold> fore wing <bold>13</bold> neck dorsal <bold>14</bold> pronotum dorsal <bold>15</bold> pronotum lateral <bold>16</bold> scutellum and propodeum dorsal <bold>17</bold> head dorsal <bold>18</bold> head lateral <bold>19</bold> head anterior.</p></caption><graphic xmlns:xlink="http://www.w3.org/1999/xlink" xlink:href="ZooKeys-110-001-g003.jpg" position="float" orientation="portrait" xlink:type="simple"/></fig><fig id="F5" position="float" orientation="portrait"><label>Plate 4.</label><caption><p><bold>Figures 26–35.</bold> <italic>Foenatopus annulitarsus</italic> Enderlein, 1913, female, Mt. Diaoluoshan, Hainan. <bold>26</bold> fore wing <bold>27</bold> pronotum dorsal <bold>28</bold> pronotum lateral <bold>29</bold> scutellum and propodeum dorsal <bold>30</bold> hind femur <bold>31</bold> ovipositor sheath <bold>32</bold> head dorsal <bold>33</bold> head lateral <bold>34</bold> head anterior <bold>35</bold> ovipositor sheath.</p></caption><graphic xmlns:xlink="http://www.w3.org/1999/xlink" xlink:href="ZooKeys-110-001-g005.jpg" position="float" orientation="portrait" xlink:type="simple"/></fig><fig id="F7" position="float" orientation="portrait"><label>Plate 6.</label><caption><p><bold>Figures 40–48.</bold> <italic>Foenatopus aratifrons</italic> Enderlein, 1913, holotype, male. <bold>40</bold> fore wing <bold>41</bold> pronotum dorsal <bold>42</bold> pronotum lateral <bold>43</bold> scutellum and propodeum dorsal <bold>44</bold> hind femur and outer side of hind tibia <bold>45</bold> second-eighth tergites dorsal <bold>46</bold> head dorsal <bold>47</bold> head lateral <bold>48</bold> head anterior.</p></caption><graphic xmlns:xlink="http://www.w3.org/1999/xlink" xlink:href="ZooKeys-110-001-g007.jpg" position="float" orientation="portrait" xlink:type="simple"/></fig><fig id="F19" position="float" orientation="portrait"><label>Plate 18.</label><caption><p><bold>Figures 149–157.</bold> <italic>Foenatopus trilineatus</italic> (Elliott, 1920), lectotype, female. <bold>149</bold> fore wing <bold>150</bold> pronotum dorsal <bold>151</bold> pronotum lateral <bold>152</bold> hind femur and outer side of hind tibia <bold>153</bold> ovipositor sheath <bold>154</bold> head dorsal <bold>155</bold> head lateral <bold>156</bold> head anterior <bold>157</bold> first tergite dorsal.</p></caption><graphic xmlns:xlink="http://www.w3.org/1999/xlink" xlink:href="ZooKeys-110-001-g019.jpg" position="float" orientation="portrait" xlink:type="simple"/></fig><fig id="F36" position="float" orientation="portrait"><label>Plate 34.</label><caption><p><bold>Figures 278–286.</bold> <italic>Parastephanellus brevistigma</italic> Enderlein, 1913, holotype, male. <bold>278</bold> fore wing <bold>279</bold> pronotum dorsal <bold>280</bold> pronotum lateral <bold>281</bold> scutellum and propodeum dorsal <bold>282</bold> hind coxa lateral <bold>283</bold> hind coxa dorsal <bold>284</bold> head dorsal <bold>285</bold> head lateral <bold>286</bold> head anterior.</p></caption><graphic xmlns:xlink="http://www.w3.org/1999/xlink" xlink:href="ZooKeys-110-001-g036.jpg" position="float" orientation="portrait" xlink:type="simple"/></fig><fig id="F37" position="float" orientation="portrait"><label>Plate 35.</label><caption><p><bold>Figures 287–293</bold> <italic>Parastephanellus brevistigma</italic> Enderlein, 1913, male, Longzhou, Guangxi. <bold>287</bold> fore wing <bold>288</bold> pronotum dorsal <bold>289</bold> pronotum lateral <bold>290</bold> scutellum and propodeum dorsal <bold>291 </bold>head dorsal <bold>292</bold> head lateral <bold>293</bold> head anterior.</p></caption><graphic xmlns:xlink="http://www.w3.org/1999/xlink" xlink:href="ZooKeys-110-001-g037.jpg" position="float" orientation="portrait" xlink:type="simple"/></fig><fig id="F39" position="float" orientation="portrait"><label>Plate 37.</label><caption><p><bold>Figures 299–305.</bold> <italic>Parastephanellus matsumotoi</italic> van Achterberg, 2006, paratype, female. <bold>299 </bold>fore wing <bold>300</bold> pronotum dorsal <bold>301</bold> pronotum lateral <bold>302</bold> scutellum and propodeum dorsal <bold>303 </bold>head dorsal <bold>304</bold> head lateral <bold>305</bold> head anterior.</p></caption><graphic xmlns:xlink="http://www.w3.org/1999/xlink" xlink:href="ZooKeys-110-001-g039.jpg" position="float" orientation="portrait" xlink:type="simple"/></fig><fig id="F45" position="float" orientation="portrait"><label>Plate 43.</label><caption><p><bold>Figures 338–344.</bold> <italic>Parastephanellus zhejiangensis</italic> sp. n., holotype, female. <bold>338</bold> fore wing <bold>339 </bold>pronotum dorsal <bold>340</bold> pronotum lateral <bold>341</bold> scutellum and propodeum dorsal <bold>342</bold> head dorsal <bold>343 </bold>head lateral <bold>344</bold> head anterior.</p></caption><graphic xmlns:xlink="http://www.w3.org/1999/xlink" xlink:href="ZooKeys-110-001-g045.jpg" position="float" orientation="portrait" xlink:type="simple"/></fig><fig id="F40" position="float" orientation="portrait"><label>Plate 38.</label><caption><p><bold>Figures 306–311.</bold> <italic>Parastephanellus matsumotoi</italic> van Achterberg, 2006, paratype, female. <bold>306 </bold>hind coxa dorsal <bold>307</bold> hind coxa lateral <bold>308</bold> pygidium process <bold>309</bold> hind femur and outer side of hind tibia <bold>310</bold> detail of basal part of hind tibia <bold>311</bold> ovipositor sheath.</p></caption><graphic xmlns:xlink="http://www.w3.org/1999/xlink" xlink:href="ZooKeys-110-001-g040.jpg" position="float" orientation="portrait" xlink:type="simple"/></fig><fig id="F27" position="float" orientation="portrait"><label>Plate 26a.</label><caption><p><bold>Figures 221–227.</bold> <italic>Megischus aplicatus</italic> Hong, van Achterberg &amp; Xu, 2010, holotype, male. <bold>221</bold> pronotum dorsal <bold>222</bold> pronotum lateral <bold>223</bold> mesoscutum and scutellum dorsal <bold>224</bold> propodeum dorsal <bold>225</bold> head dorsal <bold>226</bold> head lateral <bold>227</bold> head anterior. After Hong, van Achterberg &amp; Xu (2010).</p></caption><graphic xmlns:xlink="http://www.w3.org/1999/xlink" xlink:href="ZooKeys-110-001-g027.jpg" position="float" orientation="portrait" xlink:type="simple"/></fig><fig id="F6" position="float" orientation="portrait"><label>Plate 5.</label><caption><p><bold>Figures 36–39.</bold> <italic>Foenatopus annulitarsus</italic> Enderlein, 1913, male, Longzhou, Guangxi. <bold>36</bold> head anterior <bold>37</bold> fore wing <bold>38</bold> pronotum dorsal <bold>39</bold> neck dorsal.</p></caption><graphic xmlns:xlink="http://www.w3.org/1999/xlink" xlink:href="ZooKeys-110-001-g006.jpg" position="float" orientation="portrait" xlink:type="simple"/></fig><fig id="F11" position="float" orientation="portrait"><label>Plate 10.</label><caption><p><bold>Figures 77–86.</bold> <italic>Foenatopus chinensis</italic> (Elliott, 1919), male, Zhaoqing, Guangdong. <bold>77</bold> fore wing <bold>78</bold> pronotum dorsal <bold>79</bold> pronotum lateral <bold>80</bold> scutellum and propodeum dorsal <bold>81</bold> hind coxa <bold>82 </bold>hind femur <bold>83</bold> second-eighth tergites dorsal <bold>84</bold> head dorsal <bold>85</bold> head lateral <bold>86</bold> head anterior.</p></caption><graphic xmlns:xlink="http://www.w3.org/1999/xlink" xlink:href="ZooKeys-110-001-g011.jpg" position="float" orientation="portrait" xlink:type="simple"/></fig><fig id="F13" position="float" orientation="portrait"><label>Plate 12.</label><caption><p><bold>Figures 97–105.</bold> <italic>Foenatopus formosanus</italic> Enderlein, 1913, lectotype, female. <bold>97</bold> fore wing <bold>98  </bold>pronotum dorsal <bold>99</bold> pronotum lateral <bold>100</bold> hind femur and outer side of hind tibia <bold>101</bold> ovipositor sheath <bold>102</bold> head dorsal <bold>103</bold> head lateral <bold>104</bold> head anterior <bold>105</bold> hind coxa dorsal.</p></caption><graphic xmlns:xlink="http://www.w3.org/1999/xlink" xlink:href="ZooKeys-110-001-g013.jpg" position="float" orientation="portrait" xlink:type="simple"/></fig><fig id="F14" position="float" orientation="portrait"><label>Plate 13.</label><caption><p><bold>Figures 106–114.</bold> <italic>Foenatopus cinctus</italic> (Matsumura, 1912), female, Longzhou, Guangxi. <bold>106 </bold>fore wing <bold>107</bold> pronotum dorsal <bold>108</bold> pronotum lateral <bold>109</bold> scutellum and propodeum dorsal <bold>110 </bold>hind femur and hind tibia <bold>111</bold> ovipositor sheath <bold>112</bold> head dorsal <bold>113</bold> head lateral <bold>114</bold> head anterior.</p></caption><graphic xmlns:xlink="http://www.w3.org/1999/xlink" xlink:href="ZooKeys-110-001-g014.jpg" position="float" orientation="portrait" xlink:type="simple"/></fig><fig id="F21" position="float" orientation="portrait"><label>Plate 20.</label><caption><p><bold>Figures 168–173.</bold> <italic>Foenatopus menglongensis</italic> (Chao, 1964), holotype, female. <bold>168</bold> fore wing <bold>169</bold> pronotum dorsal <bold>170</bold> pronotum lateral <bold>171</bold> hind femur and outer side of hind tibia <bold>172</bold> head lateal <bold>173</bold> propodeum dorsal. After Chao (1964).</p></caption><graphic xmlns:xlink="http://www.w3.org/1999/xlink" xlink:href="ZooKeys-110-001-g021.jpg" position="float" orientation="portrait" xlink:type="simple"/></fig><fig id="F23" position="float" orientation="portrait"><label>Plate 22.</label><caption><p><bold>Figures 183–191.</bold> <italic>Foenatopus ruficollis</italic> (Enderlein, 1913), lectotype, female. <bold>183</bold> fore wing <bold>184</bold> pronotum dorsal <bold>185</bold> pronotum lateral <bold>186</bold> scutellum and propodeum dorsal <bold>187</bold> hind femur and outer side of hind tibia <bold>188</bold> ovipositor sheath <bold>189</bold> head dorsal <bold>190</bold> head lateral <bold>191</bold> head anterior.</p></caption><graphic xmlns:xlink="http://www.w3.org/1999/xlink" xlink:href="ZooKeys-110-001-g023.jpg" position="float" orientation="portrait" xlink:type="simple"/></fig><fig id="F24" position="float" orientation="portrait"><label>Plate 23.</label><caption><p><bold>Figures 192–200.</bold> <italic>Foenatopus trilobatus</italic> Elliott, 1920, holotype, female. <bold>192</bold> fore wing <bold>193 </bold>pronotum dorsal <bold>194</bold> pronotum lateral <bold>195</bold> hind femur and outer side of hind tibia <bold>196</bold> ovipositor sheath <bold>197</bold> hind coxa dorsal <bold>198</bold> head dorsal <bold>199</bold> head lateral <bold>200</bold> head anterior.</p></caption><graphic xmlns:xlink="http://www.w3.org/1999/xlink" xlink:href="ZooKeys-110-001-g024.jpg" position="float" orientation="portrait" xlink:type="simple"/></fig><fig id="F25" position="float" orientation="portrait"><label>Plate 24.</label><caption><p><bold>Figures 201–210.</bold> <italic>Foenatopus trilobatus</italic> Elliott, 1920, female, Arboretum of Nanling, Guangdong. <bold>201</bold> fore wing <bold>202</bold> pronotum dorsal <bold>203</bold> pronotum lateral <bold>204</bold> scutellum and propodeum dorsal <bold>205</bold> hind coxa dorsal <bold>206</bold> hind femur and inner side of hind tibia <bold>207</bold> ovipositor sheath <bold>208</bold> head dorsal <bold>209</bold> head lateral <bold>210</bold> head anterior.</p></caption><graphic xmlns:xlink="http://www.w3.org/1999/xlink" xlink:href="ZooKeys-110-001-g025.jpg" position="float" orientation="portrait" xlink:type="simple"/></fig><fig id="F26" position="float" orientation="portrait"><label>Plate 25.</label><caption><p><bold>Figures 211–220.</bold> <italic>Foenatopus yangi</italic> sp. n., holotype, female. <bold>211</bold> fore wing <bold>212</bold> pronotum dorsal <bold>213</bold> pronotum lateral <bold>214</bold> scutellum and propodeum dorsal <bold>215</bold> hind femur <bold>216</bold> second-eighth tergites dorsal <bold>217</bold> ovipositor sheath <bold>218</bold> head dorsal <bold>219</bold> head lateral <bold>220</bold> head anterior.</p></caption><graphic xmlns:xlink="http://www.w3.org/1999/xlink" xlink:href="ZooKeys-110-001-g026.jpg" position="float" orientation="portrait" xlink:type="simple"/></fig><fig id="F38" position="float" orientation="portrait"><label>Plate 36.</label><caption><p><bold>Figures 294–298.</bold> <italic>Parastephanellus brevistigma</italic> Enderlein, 1913, male, Longzhou, Guangxi. <bold>294</bold> hind femur and outer side of hind tibia <bold>295</bold> detail of basal part of hind tibia <bold>296</bold> inner side of hind tibia <bold>297</bold> hind coxa lateral <bold>298</bold> second-eighth tergites dorsal.</p></caption><graphic xmlns:xlink="http://www.w3.org/1999/xlink" xlink:href="ZooKeys-110-001-g038.jpg" position="float" orientation="portrait" xlink:type="simple"/></fig><fig id="F41" position="float" orientation="portrait"><label>Plate 39.</label><caption><p><bold>Figures 312–318.</bold> <italic>Parastephanellus matsumotoi</italic> van Achterberg, 2006, female, Luoshan, Henan. <bold>312</bold> fore wing <bold>313</bold> pronotum dorsal <bold>314</bold> pronotum lateral <bold>315</bold> scutellum and propodeum dorsal <bold>316</bold> head dorsal <bold>317</bold> head lateral <bold>318</bold> head anterior.</p></caption><graphic xmlns:xlink="http://www.w3.org/1999/xlink" xlink:href="ZooKeys-110-001-g041.jpg" position="float" orientation="portrait" xlink:type="simple"/></fig></tp:treatment-sec><ref-list><ref id="B27"><mixed-citation xmlns:xlink="http://www.w3.org/1999/xlink" xlink:type="simple"><person-group><name name-style="western"><surname>Leach</surname><given-names>WE</given-names></name></person-group> (<year>1815</year>)<article-title> Entomology entry</article-title>. In: <person-group><name name-style="western"><surname>Brewster</surname><given-names>D</given-names></name></person-group>. <source>The Edinburgh Encyclopedia</source> Vol. <volume>9</volume>: 2 +1–<lpage>766</lpage>. <publisher-loc>Edinburgh</publisher-loc>.</mixed-citation></ref><ref id="B22"><mixed-citation xmlns:xlink="http://www.w3.org/1999/xlink" xlink:type="simple"><person-group><name name-style="western"><surname>Haliday</surname><given-names>AH</given-names></name></person-group> (<year>1839</year>)<article-title> Hymenopterorum Synopsis ad methodum clm. Fallenii utplurimum accomodata</article-title>, 4 pp. In: <person-group><name name-style="western"><surname>Haliday</surname><given-names>AH</given-names></name></person-group>. <source>Hymenoptera Britannica</source>. <publisher-loc>London</publisher-loc>, <publisher-name>Hippolytus Ballière</publisher-name> (Fasc. 1 and 2), 16, 28 and 4 pp.</mixed-citation></ref><ref id="B1"><mixed-citation xmlns:xlink="http://www.w3.org/1999/xlink" xlink:type="simple"><person-group><name name-style="western"><surname>Achterberg</surname><given-names>C van</given-names></name></person-group> (<year>2002</year>)<article-title> A revision of the Old World species of <italic>Megischus</italic> Brullé, <italic>Stephanus</italic> Jurine and <italic>Pseudomegischus</italic> gen. nov., with a key to the genera of the family Stephanidae (Hymenoptera: Stephanoidea).</article-title><source>Zoologische Verhandelingen Leiden</source><volume>339</volume>:<fpage>1</fpage>-<lpage>206</lpage>.</mixed-citation></ref><ref id="B9"><mixed-citation xmlns:xlink="http://www.w3.org/1999/xlink" xlink:type="simple"><person-group><name name-style="western"><surname>Aguiar</surname><given-names>AP</given-names></name></person-group> (<year>2006</year>)<article-title> The Stephanidae (Hymenoptera) of Mexico, with description of six new species and key to western <italic>Foenatopus</italic> Smith.</article-title><source>Zootaxa</source><volume>1186</volume>:<fpage>1</fpage>-<lpage>56</lpage>.</mixed-citation></ref><ref id="B3"><mixed-citation xmlns:xlink="http://www.w3.org/1999/xlink" xlink:type="simple"><person-group><name name-style="western"><surname>Achterberg</surname><given-names>C van</given-names></name><name name-style="western"><surname>Yang</surname><given-names>ZQ</given-names></name></person-group> (<year>2004</year>)<article-title> New species of the genera <italic>Megischus</italic> Brulléand <italic>Stephanus</italic> Jurinefrom China (Hymenoptera: Stephanoidea: Stephanidae), with a key to world species of the genus <italic>Stephanus.</italic></article-title><source>Zoologische Medelingen Leiden</source><volume>78</volume> (<issue>3</issue>):<fpage>101</fpage>-<lpage>117</lpage>.</mixed-citation></ref><ref id="B2"><mixed-citation xmlns:xlink="http://www.w3.org/1999/xlink" xlink:type="simple"><person-group><name name-style="western"><surname>Achterberg</surname><given-names>C van</given-names></name><name name-style="western"><surname>Quicke</surname><given-names>DLJ</given-names></name></person-group> (<year>2006</year>)<article-title> Taxonomic notes on Old World Stephanidae (Hymenoptera): description of <italic>Parastephanellus matsumotoi</italic> sp. n. from Japan, redescription of <italic>Commatopus xanthocephalus</italic> (Cameron) and keys to the genera <italic>Profoenatopus</italic> van Achterberg and <italic>Megischus</italic> Brullé</article-title>. <source>Tijdschrift voor Entomologie</source><volume>149</volume>: <fpage>215</fpage>–<lpage>225</lpage>, Figs. 1–16.</mixed-citation></ref><ref id="B8"><mixed-citation xmlns:xlink="http://www.w3.org/1999/xlink" xlink:type="simple"><person-group><name name-style="western"><surname>Aguiar</surname><given-names>AP</given-names></name></person-group> (<year>2004</year>)<article-title> World catalog of the Stephanidae (Hymenoptera: Stephanoidea).</article-title><source>Zootaxa</source><volume>753</volume>:<fpage>1</fpage>-<lpage>120</lpage>.</mixed-citation></ref><ref id="B4"><mixed-citation xmlns:xlink="http://www.w3.org/1999/xlink" xlink:type="simple"><person-group><name name-style="western"><surname>Aguiar</surname><given-names>AP</given-names></name><name name-style="western"><surname>Jennings</surname><given-names>JT</given-names></name></person-group> (<year>2005</year>)<article-title> First record of Stephanidae (Hymenoptera) from New Caledonia, with descriptions of four new species of <italic>Parastephanellus</italic> Enderlein.</article-title><source>Zootaxa</source><volume>1001</volume>:<fpage>1</fpage>-<lpage>16</lpage>.</mixed-citation></ref><ref id="B5"><mixed-citation xmlns:xlink="http://www.w3.org/1999/xlink" xlink:type="simple"><person-group><name name-style="western"><surname>Aguiar</surname><given-names>AP</given-names></name><name name-style="western"><surname>Jennings</surname><given-names>JT</given-names></name></person-group> (<year>2010</year>)<article-title> Order Hymenoptera, family Stephanidae.</article-title><source>Arthropod fauna of the UAE</source><volume>3</volume>:<fpage>299</fpage>-<lpage>305</lpage>.</mixed-citation></ref><ref id="B23"><mixed-citation xmlns:xlink="http://www.w3.org/1999/xlink" xlink:type="simple"><person-group><name name-style="western"><surname>Hong</surname><given-names>CD</given-names></name><name name-style="western"><surname>Achterberg</surname><given-names>C van</given-names></name><name name-style="western"><surname>Xu</surname><given-names>ZF</given-names></name></person-group> (<year>2010</year>)<article-title> A new species of <italic>Megischus</italic> Brullé (Hymenoptera, Stephanidae) from China, with a key to the Chinese species</article-title>. <source>ZooKeys</source><volume>69</volume>: <fpage>59</fpage>–<lpage>64</lpage>. <ext-link ext-link-type="uri" xlink:href="http://dx.doi.org/10.3897/zookeys.69.738" xlink:type="simple">doi: 10.3897/zookeys.69.738</ext-link></mixed-citation></ref><ref id="B24"><mixed-citation xmlns:xlink="http://www.w3.org/1999/xlink" xlink:type="simple"><person-group><name name-style="western"><surname>Hong</surname><given-names>CD</given-names></name><name name-style="western"><surname>Xu</surname><given-names>ZF</given-names></name></person-group> (<year>2011</year>)<article-title> A newly recorded genus and species of Family Stephanidae (Hymenoptera, Stephanoidea) from China.</article-title><source>Entomotaxonomia</source><volume>33</volume> (<issue>1</issue>):<fpage>71</fpage>-<lpage>73</lpage>.</mixed-citation></ref><ref id="B32"><mixed-citation xmlns:xlink="http://www.w3.org/1999/xlink" xlink:type="simple"><person-group><name name-style="western"><surname>Panzer</surname><given-names>GWF</given-names></name></person-group> (<year>1801</year>)<source> Faunae Insectorum Germanicae initia</source><volume>7</volume>: <lpage>76</lpage>. <publisher-loc>Nürnberg</publisher-loc>.</mixed-citation></ref><ref id="B36"><mixed-citation xmlns:xlink="http://www.w3.org/1999/xlink" xlink:type="simple"><person-group><name name-style="western"><surname>Smith</surname><given-names>F</given-names></name></person-group> (<year>1861</year>)<article-title> Descriptions of new Species of Hymenopterous Insects collected by Mr. A. R. Wallace at Celebes.</article-title><source>Journal of the Proceedings of the Linnean Society, Zoology</source><volume>5</volume>:<fpage>57</fpage>-<lpage>93</lpage>.</mixed-citation></ref><ref id="B19"><mixed-citation xmlns:xlink="http://www.w3.org/1999/xlink" xlink:type="simple"><person-group><name name-style="western"><surname>Enderlein</surname><given-names>G</given-names></name></person-group> (<year>1905</year>)<article-title> Über die Klassifikation der Stephaniden</article-title>. <source>Zoologischer Anzeiger</source><volume>28</volume>(<issue>13</issue>), <fpage>473</fpage>–<lpage>477</lpage>.</mixed-citation></ref><ref id="B26"><mixed-citation xmlns:xlink="http://www.w3.org/1999/xlink" xlink:type="simple"><person-group><name name-style="western"><surname>Kieffer</surname><given-names>JJ</given-names></name></person-group> (<year>1904</year>)<article-title> Description de Stéphanides et d’Evaniides nouveaux.</article-title><source>Bulletin Society History Natural Metz</source><volume>23</volume> (<issue>11</issue>):<fpage>1</fpage>-<lpage>30</lpage>.</mixed-citation></ref><ref id="B31"><mixed-citation xmlns:xlink="http://www.w3.org/1999/xlink" xlink:type="simple"><person-group><name name-style="western"><surname>Narendran</surname><given-names>TC</given-names></name><name name-style="western"><surname>Rajmohana</surname><given-names>K</given-names></name><name name-style="western"><surname>Jobiraj</surname><given-names>T</given-names></name><name name-style="western"><surname>Karmaly</surname><given-names>KA</given-names></name></person-group> (<year>2001</year>)<article-title> A taxonomic study of <italic>Foenatopus</italic> species (Hymenoptera: Stephanidae) of Indian Subcontinent.</article-title><source>Journal of Advanced Zoology</source><volume>22</volume> (<issue>2</issue>):<fpage>81</fpage>-<lpage>88</lpage>.<!--PageBreak--></mixed-citation></ref><ref id="B17"><mixed-citation xmlns:xlink="http://www.w3.org/1999/xlink" xlink:type="simple"><person-group><name name-style="western"><surname>Elliott</surname><given-names>EA</given-names></name></person-group> (<year>1920</year>)<article-title> Five new Stephanidae in the British Museum.</article-title><source>The Entomologist</source><volume>53</volume>:<fpage>80</fpage>-<lpage>83</lpage>.</mixed-citation></ref><ref id="B15"><mixed-citation xmlns:xlink="http://www.w3.org/1999/xlink" xlink:type="simple"><person-group><name name-style="western"><surname>Chao</surname><given-names>HF</given-names></name></person-group> (<year>1964</year>)<article-title> Description of new species of Stephanidae (Hymenoptera, Ichneumonoidea) from South China.</article-title><source>Acta entomologica Sinica</source><volume>13</volume> (<issue>3</issue>):<fpage>376</fpage>-<lpage>395</lpage>.</mixed-citation></ref><ref id="B12"><mixed-citation xmlns:xlink="http://www.w3.org/1999/xlink" xlink:type="simple"><person-group><name name-style="western"><surname>Belokobylskij</surname><given-names>SA</given-names></name></person-group> (<year>1995</year>)<article-title> Stephanoidea</article-title>. In: <person-group><name name-style="western"><surname>Lehr</surname><given-names>PA</given-names></name></person-group> (<role>Ed</role>) <source>Key to the insects of Russian far East. Vol. IV. Neuropteroidea, Mecoptera, Hymenoptera. Part 2. Hymenoptera</source>, <fpage>15</fpage>–<lpage>24</lpage>. <publisher-loc>Vladivostok</publisher-loc>: <publisher-name>Dal’nauka</publisher-name>.</mixed-citation></ref><ref id="B21"><mixed-citation xmlns:xlink="http://www.w3.org/1999/xlink" xlink:type="simple"><person-group><name name-style="western"><surname>Enderlein</surname><given-names>G</given-names></name></person-group> (<year>1913</year>)<article-title> Die Stephaniden Formosas.</article-title><source>Zoologische Anzeiger</source><volume>42</volume>:<fpage>202</fpage>-<lpage>212</lpage>.</mixed-citation></ref><ref id="B18"><mixed-citation xmlns:xlink="http://www.w3.org/1999/xlink" xlink:type="simple"><person-group><name name-style="western"><surname>Elliott</surname><given-names>EA</given-names></name></person-group> (<year>1922</year>)<article-title> Monograph of the hymenopterous family Stephanidae.</article-title><source>Proceedings of the Zoological Society of London</source><volume>92</volume>:<fpage>705</fpage>-<lpage>831</lpage>.<ext-link ext-link-type="uri" xlink:href="http://dx.doi.org/10.1111/j.1096-3642.1922.tb02165.x" xlink:type="simple">doi: 10.1111/j.1096-3642.1922.tb02165.x</ext-link></mixed-citation></ref><ref id="B16"><mixed-citation xmlns:xlink="http://www.w3.org/1999/xlink" xlink:type="simple"><person-group><name name-style="western"><surname>Elliott</surname><given-names>EA</given-names></name></person-group> (<year>1919</year>)<article-title> Two new Stephanidae</article-title>. <source>The Entomologist</source><volume>52</volume> (<issue>671</issue>), <fpage>73</fpage>–<lpage>74</lpage>.</mixed-citation></ref><ref id="B29"><mixed-citation xmlns:xlink="http://www.w3.org/1999/xlink" xlink:type="simple"><person-group><name name-style="western"><surname>Matsumura</surname><given-names>S</given-names></name></person-group> (<year>1912</year>)<source> Thousand insects of Japan</source>, suppl. IV: <fpage>1</fpage>–<lpage>247</lpage>, pls. 1–14. <publisher-name>Keishusha</publisher-name>, <publisher-loc>Tokyo</publisher-loc>.</mixed-citation></ref><ref id="B30"><mixed-citation xmlns:xlink="http://www.w3.org/1999/xlink" xlink:type="simple"><person-group><name name-style="western"><surname>Matsumura</surname><given-names>S</given-names></name></person-group> (<year>1930</year>)<source> The illustrated thousand insects of Japan. Vol. II (Hymenoptera)</source>: <lpage>54</lpage>. <publisher-name>Tôkôshoin</publisher-name>, <publisher-loc>Tokyo</publisher-loc>.</mixed-citation></ref><ref id="B25"><mixed-citation xmlns:xlink="http://www.w3.org/1999/xlink" xlink:type="simple"><person-group><name name-style="western"><surname>Huflejt</surname><given-names>T</given-names></name></person-group> (<year>1996</year>)<article-title> The Type Material of Evanioidea and Stephanoidea (Hymenoptera) in the Museum and Institute of Zoology PAS, Warsaw.</article-title><source>Supplement to Annales Zoologici</source><volume>1</volume>:<fpage>91</fpage>-<lpage>99</lpage>.</mixed-citation></ref><ref id="B11"><mixed-citation xmlns:xlink="http://www.w3.org/1999/xlink" xlink:type="simple"><person-group><name name-style="western"><surname>Baltazar</surname><given-names>CR</given-names></name></person-group> (<year>1966</year>)<article-title> A catalogue of Philippine Hymenoptera (with a bibliography, 1758–1963).</article-title><source>Pacific Insects Monographs</source><volume>8</volume>:<fpage>1</fpage>-<lpage>459</lpage>.</mixed-citation></ref><ref id="B14"><mixed-citation xmlns:xlink="http://www.w3.org/1999/xlink" xlink:type="simple"><person-group><name name-style="western"><surname>Brullé</surname><given-names>A</given-names></name></person-group> (<year>1846</year>)<source> Histoire naturelle des Insectes. Hyménoptères</source>. Vol. <volume>IV</volume>, <publisher-loc>Paris</publisher-loc>, p. I-VIII + <fpage>1</fpage>–<lpage>680</lpage>.</mixed-citation></ref><ref id="B38"><mixed-citation xmlns:xlink="http://www.w3.org/1999/xlink" xlink:type="simple"><person-group><name name-style="western"><surname>Viereck</surname><given-names>HL</given-names></name></person-group> (<year>1914</year>)<article-title> Type species of the genera of ichneumon flies</article-title>. <source>Bulletin of the United States National Museum</source><volume>83</volume>: I–V + <fpage>1</fpage>–<lpage>186</lpage>.</mixed-citation></ref><ref id="B20"><mixed-citation xmlns:xlink="http://www.w3.org/1999/xlink" xlink:type="simple"><person-group><name name-style="western"><surname>Enderlein</surname><given-names>G</given-names></name></person-group> (<year>1906</year>)<article-title> Neue Beiträge zur Kenntnis und Klassifikation der Stephaniden.</article-title><source>Stettiner Entomologische Zeitung</source><volume>47</volume>:<fpage>289</fpage>-<lpage>306</lpage>.</mixed-citation></ref><ref id="B10"><mixed-citation xmlns:xlink="http://www.w3.org/1999/xlink" xlink:type="simple"><person-group><name name-style="western"><surname>Ashmead</surname><given-names>WH</given-names></name></person-group> (<year>1900</year>)<article-title> Classification of Ichneumon Flies.</article-title><source>Proceedings of the United States National Museum</source><volume>23</volume> (<issue>1206</issue>):<fpage>1</fpage>-<lpage>220</lpage>.</mixed-citation></ref><ref id="B28"><mixed-citation xmlns:xlink="http://www.w3.org/1999/xlink" xlink:type="simple"><person-group><name name-style="western"><surname>Madl</surname><given-names>M</given-names></name></person-group> (<year>1991</year>)<article-title> Zur Kenntnis der paläarktischen Stephanidae (Hymenoptera, Stephanoidea).</article-title><source>Entomofauna</source><volume>12</volume>:<fpage>117</fpage>-<lpage>126</lpage>.</mixed-citation></ref></ref-list></tp:taxon-treatment>
